# Supplementary material for: Cellulose synthase TaCESA7 negatively regulates wheat resistance to stripe rust by reducing cell wall lignification
Source: Stress Biol. 2025 Jun 16;5(1):42. doi: 10.1007/s44154-025-00244-7 (PMC12170496; doi:10.1007/s44154-025-00244-7)
Supplement: Supplementary file 2 — Supplementary Material 2. [file 44154_2025_244_MOESM2_ESM.xlsx]

## Sheet: Sheet1
Table. S1. The Ensembl IDs of all identified CESA genes in wheat, rice and Arabidopsis.
Gene name	Accession numbers	Database
TaCESA1A	TraesCS2A02G102600	Ensembl Plants (http://plants.ensembl.org/)
TaCESA1B	TraesCS2B02G119700	Ensembl Plants (http://plants.ensembl.org/)
TaCESA1D	TraesCS2D02G102100	Ensembl Plants (http://plants.ensembl.org/)
TaCESA2A	TraesCS4A02G355000	Ensembl Plants (http://plants.ensembl.org/)
TaCESA2B	TraesCS5B02G517500	Ensembl Plants (http://plants.ensembl.org/)
TaCESA2D	TraesCS5D02G517200	Ensembl Plants (http://plants.ensembl.org/)
TaCESA3A	TraesCS5A02G459400	Ensembl Plants (http://plants.ensembl.org/)
TaCESA3B	TraesCS5B02G469200	Ensembl Plants (http://plants.ensembl.org/)
TaCESA3D	TraesCS5D02G470400	Ensembl Plants (http://plants.ensembl.org/)
TaCESA4A	TraesCS1A02G149300	Ensembl Plants (http://plants.ensembl.org/)
TaCESA4B	TraesCS1B02G167200	Ensembl Plants (http://plants.ensembl.org/)
TaCESA4D	TraesCS1D02G146600	Ensembl Plants (http://plants.ensembl.org/)
TaCESA5A	TraesCS1A02G149300	Ensembl Plants (http://plants.ensembl.org/)
TaCESA5B	TraesCS1B02G167200	Ensembl Plants (http://plants.ensembl.org/)
TaCESA5D	TraesCS1D02G146600	Ensembl Plants (http://plants.ensembl.org/)
TaCESA6A	TraesCS6A02G077800	Ensembl Plants (http://plants.ensembl.org/)
TaCESA6B	TraesCS6B02G104600	Ensembl Plants (http://plants.ensembl.org/)
TaCESA6D	TraesCS1D02G117400	Ensembl Plants (http://plants.ensembl.org/)
TaCESA7A	TraesCS3A02G289900	Ensembl Plants (http://plants.ensembl.org/)
TaCESA7B	TraesCS3B02G324500	Ensembl Plants (http://plants.ensembl.org/)
TaCESA7D	TraesCS3D02G289600	Ensembl Plants (http://plants.ensembl.org/)
TaCESA8A	TraesCS5A02G222500	Ensembl Plants (http://plants.ensembl.org/)
TaCESA8B	TraesCS5B02G221600	Ensembl Plants (http://plants.ensembl.org/)
TaCESA8D	TraesCS5D02G230300	Ensembl Plants (http://plants.ensembl.org/)
AtCESA1	AT4G32410	TAIR (https://www.arabidopsis.org)
AtCESA2	AT4G39350	TAIR (https://www.arabidopsis.org)
AtCESA3	AT5G05170	TAIR (https://www.arabidopsis.org)
AtCESA4	AT5G44030	TAIR (https://www.arabidopsis.org)
AtCESA5	AT5G09870	TAIR (https://www.arabidopsis.org)
AtCESA6	AT5G64740	TAIR (https://www.arabidopsis.org)
AtCESA7	AT5G17420	TAIR (https://www.arabidopsis.org)
AtCESA8	AT4G18780	TAIR (https://www.arabidopsis.org)
AtCESA9	AT2G21770	TAIR (https://www.arabidopsis.org)
AtCESA10	AT2G25540	TAIR (https://www.arabidopsis.org)
OsCESA1	LOC_Os05g08370	RGAP (http://rice.plantbiology.msu.edu/analyses_search_locus.shtml)
OsCESA2	LOC_Os03g59340	RGAP (http://rice.plantbiology.msu.edu/analyses_search_locus.shtml)
OsCESA3	LOC_Os07g24190	RGAP (http://rice.plantbiology.msu.edu/analyses_search_locus.shtml)
OsCESA4	LOC_Os01g54620	RGAP (http://rice.plantbiology.msu.edu/analyses_search_locus.shtml)
OsCESA5	LOC_Os03g62090	RGAP (http://rice.plantbiology.msu.edu/analyses_search_locus.shtml)
OsCESA6	LOC_Os07g14850	RGAP (http://rice.plantbiology.msu.edu/analyses_search_locus.shtml)
OsCESA7	LOC_Os10g32980	RGAP (http://rice.plantbiology.msu.edu/analyses_search_locus.shtml)
OsCESA8	LOC_Os07g10770	RGAP (http://rice.plantbiology.msu.edu/analyses_search_locus.shtml)
OsCESA9	LOC_Os09g25490	RGAP (http://rice.plantbiology.msu.edu/analyses_search_locus.shtml)
OsCESA10	LOC_Os12g29300	RGAP (http://rice.plantbiology.msu.edu/analyses_search_locus.shtml)
OsCESA11	LOC_Os06g39970	RGAP (http://rice.plantbiology.msu.edu/analyses_search_locus.shtml)
