# Supplementary material for: Cellulose synthase TaCESA7 negatively regulates wheat resistance to stripe rust by reducing cell wall lignification
Source: Stress Biol. 2025 Jun 16;5(1):42. doi: 10.1007/s44154-025-00244-7 (PMC12170496; doi:10.1007/s44154-025-00244-7)
Supplement: Supplementary file 3 — Supplementary Material 3. [file 44154_2025_244_MOESM3_ESM.xlsx]

## Sheet: Supplemental Table S2
Table S2. Information of primers used in this study
Primer name	Sequences (5′→3′)	Vectors	Purpose
TaCESA4-CDS-F	TCACCGATACCTCACCCCTCC	no	cDNA verify primers
TaCESA4-CDS-R	AAACCCCCTGAATCAACACTT
TaCESA7-CDS-F	CGGCGAGGAGGGGTGAGTAGTAG
TaCESA7-CDS-R	CATCCGCTAACCAGCAAACAATTGC
TaCESA8-CDS-F	ACCACCACCTCCACACCCCTC
TaCESA8-CDS-R	AATGCCACTCTTCAACTTTAC
TaCESA1-qF	GCGACGACACTGATGCCGATG	no	qRT-PCR primers
TaCESA1-qR	TGGCTGTTGGTGACTGAAGGG
TaCESA2-qF	CCCCAATGTTCCACTCCTCAC
TaCESA2-qR	TCCCCGTTCCAGTCTTTACCG
TaCESA3-qF	CCTATGTGAACCATTCTCCAA
TaCESA3-qR	GGGTTTGTGATACGGTAGTGC
TaCESA4-qF	GGAGTTCAAGGTGCGGATCA
TaCESA4-qR	TTCACGTAGTGGTCGCAGTC
TaCESA5-qF	ATCCGCAGCCCAACATCAAGC
TaCESA5-qR	TATCTTCGCCATTTGAGCCAG
TaCESA6-qF	CCAGCAAAAAATAGATTACCT
TaCESA6-qR	CTGTGCCCCAAGAACACCTGA
TaCESA7-qF	GAATCACTTGCTGAAACTGCGGAAT
TaCESA7-qR	ATAGCCCTACGCTCCTTGACG
TaCESA8-qF	GCATTAAGAACTCTGGACATT
TaCESA8-qR	GCCACTCTTCAACTTTACATT
TaCESA7A-qF	CAGAGGATATTCTGACTGGGTTT
TaCESA7A-qR	GAGGATATTCTGACTGGGTTTAA
TaCESA7B-qF	ATTGTTTGCTGGTTAGCGGAT
TaCESA7B-qR	GACACAAAATAGTAGCCGACA
TaCESA7D-qF	AATCGCCCGTCACCTTCGCTT
TaCESA7D-qR	GGAGTGGAGTGGGAGAGAGGG
TaEF-qF	TGGTGTCATCAAGCCTGGTATGGT
TaEF-qR	ACTCATGGTGCATCTCAACGGACT
PsEF-qF	TTCGCCGTCCGTGATATGAGACAA
PsEF-qR	ATGCGTATCATGGTGGTGGAGTGA
TaPR1-qF	AAACAACATCCATCAAAACCA
TaPR1-qR	ATTACCAGGTGGATCATAGTTACA
TaPR2-qF	AGGATGTTGCTTCCATGTTTGCCG
TaPR2-qR	AAGTAGATGCGCATGCCGTTGATG
TaPR5-qF	ACAGCTACGCCAAGGACGAC
TaPR5-qR	CGCGTCCTAATCTAAGGGCAG
TaPAL4-qF	GTGGTAGCATCTGTCGTGCTT
TaPAL4-qR	TCGCACTCCATTGCAGGTTAC
TaCAD4-qF	GAGGTCGTCAAG ATGG AC
TaCAD4-qR	CTAGCTCTTTCTCCCTCTG
Ta4CL2-qF	TGCACACTGGAGACATTGGC
Ta4CL2-qR	TTCGAGTTCCGCAGGAGGTA
TaLAC7-qF	CCATTAGCCAGCTCTGCCAG
TaLAC7-qR	ATGCCAGTGGATGGTCATGC
TaCOMT1-qF	GATCCATGACAACGAGTCTACC
TaCOMT1-qR	CGAATCAATCGACGACACAAAC
TaC4H-qF	GAAGAAGCTGGTGAGCACCA
TaC4H-qR	TGATGTTCTCGATGATGTAG
TraesCS6B02G258600-qF	TTGCTCAATGCCAATGTCACG
TraesCS6B02G258600-qR	AGACCTTCCTTCGGTTGTAGC
TraesCS1D02G103500-qF	CCGTGGCTGTGGCTCCTGATG
TraesCS1D02G103500-qR	TCTGTCCTGGGTGGTGCTTTA
TraesCS3D02G136900-qF	ACCACATCCTGGAAGCCGAAA
TraesCS3D02G136900-qR	TTGGCGTCGCTGAGGTTCATG
TraesCS2B02G600200-qF	AGCCGTGGCAAATCCCTAAAA
TraesCS2B02G600200-qR	TGGACCAAGCGATGGAAAACC
TraesCS5B02G227700-qF	ATTCTCATCTCAGAGGCAAGC
TraesCS5B02G227700-qR	GTTGAAGATGAAGTAGGACGC
TraesCS5D02G419300-qF	ATCTACAGCATCTACTTCGGC
TraesCS5D02G419300-qR	GACGGTGGGGGAGGGCGGGAC
TaFLS2-qF	CGACGTCTCTGACGAATCTTG
TaFLS2-qR	GTTGTGGATGACGAGCTTCTG
TaMPK3-qF	ACCCTTACCTAGAGCGGCTTC
TaMPK3-qR	ACTCCAGGGCTTCGTTGAATA
TaCamBP-like-qF	CGCGTTCGAGGAGAAACAAG
TaCamBP-like-qR	CGTACCTTGACCAGCCTTGT
TaWRKY23-like-qF	GAGCGTAGACGTCAGCACCA
TaWRKY23-like-qR	CACGGATGCTAATGGCCACC
TaPUB23-qF	CGTTCATCAGAATGCTCAGCTG
TaPUB23-qR	TTCTCTTTTGTAGGCACGAACCA
TaPDR2-qF	GTGCAGGGGATTCAGTACACA
TaPDR2-qR	GTATGTTTGCGAGCATGGAAG
TaBln1-nLUC-F	CGAGCTCGGTACCCGGGATCCATGGCAAAGAACAACTC CTCTG	nLUC; cLUC	LUC in N.benthamiana
TaBln1-nLUC-R	CGCGTACGAGATCTGGTCGACTGAGCCGCCATTAGGGAT CC
TaCaM3-cLUC-F	CCGGGGCGGTACCCGGGATCCAATGGCGGATCAGCTCA CCGAC
TaCaM3-cLUC-R	ACGAAAGCTCTGCAGGTCGACTCATTTGGCCATCATGAC CTTGACAA
TaCESA7-nLUC-F	CGAGCTCGGTACCCGGGATCCATGGAGCCGGGGGCCCATCCT
TaCESA7-nLUC-R	CGCGTACGAGATCTGGTCGAC GCAGTCGATGCTGCTGCAGGC
TaCESA8-nLUC-F	CGAGCTCGGTACCCGGGATCCATGGAGGCGGGCGCCGGGCTG
TaCESA8-nLUC-R	CGCGTACGAGATCTGGTCGACGCAGTTGATGCCGCACTG
TaCESA7-cLUC-F	CCGGGGCGGTACCCGGGATCCAATGGAGCCGGGGGCCCATCCT
TaCESA7-cLUC-R	ACGAAAGCTCTGCAGGTCGAC TTAGCAGTCGATGCTGCTGCAGG
TaCESA8-cLUC-F	CCGGGGCGGTACCCGGGATCCAATGGAGGCGGGCGCCGGGCTG
TaCESA8-cLUC-R	ACGAAAGCTCTGCAGGTCGACTCAGCAGTTGATGCCGCACTG
TaCESA4-cLUC-F	CCGGGGCGGTACCCGGGATCCAATGGACACCGGCGAGCCCAAG
TaCESA4-cLUC-R	ACGAAAGCTCTGCAGGTCGACTCAGCACTGTACTCCACACG
CMV35S-F	GACGCACAATCCCACTATCC
nLUC-R	CCAGGAACCAGGGCGTATCTC
cLUC-F	GTGGGAGGTGGCTCATCTGG
cLUC-R	ACTCCTCATATTAACTTCGGTCA
TaCESA7-GFP-F	CTTGCTCACCATGGGACTAGTGCAGTCGATGCTGCTGCA	pCAMBIA1302	Subcellular localization
TaCESA7-GFP-R	TCAGAGGAGGACCTGCATATGGGCGGGCTCGAGGAG
TaCESA4-GFP-F	ATTTACGAACGATAGACTAGTATGGACACCGGCGAGCCCAA
TaCESA4-GFP-R	CTTGCTCACCATGGGACTAGTGCACTGTACTCCACACGGCT
TaCESA8-GFP-F	ATTTACGAACGATAGACTAGTATGGAGGCGGGCGCCGGGCT
TaCESA8-GFP-R	CTTGCTCACCATGGGACTAGTGCAGTTGATGCCGCACTGCT
TaCESA7-1as-γ-F	TTTTTTTTAGCTAGCTGATTAATTAA GGATAAAATACACCCGTCTTTCGTC	BSMV:γ	VIGS Silence TaCESA7
TaCESA7-1as-γ-R	TCTTCCGTTGCTAGCTGAGCGGCCGC GAGCACCAGTCTCACCAAGGAA
TaCESA7-2as-γ-F	TTTTTTTTAGCTAGCTGATTAATTAAAATGGCGAACCAACTCAGCG
TaCESA7-2as-γ-R	TCTTCCGTTGCTAGCTGAGCGGCCGCCAGGCGGAACTTGTGCTTTA
TaCESA7-pCUB-HA-F	CGACTCTAGAGGATCCATGCATCATCATCATCATCATGAGCCGGGGGCCCATCCT	pCUB	TaCESA7 Overexpression
taCESA7-pCUB-HA-R	CGGTACCCGGGGATCCTCAAGCGTAATCTGGAACATCGTATGGGTAGCAGTCGATGCTGCTGCA
pCUB-F	TAGCCCTGCCTTCATACGC
pCUB-R	CGCAAGACCGGCAACAG
TaCESA7-RNAi-F	GGGGACAAGTTTGTACAAAAAAGCAGGCTGGATAAAATACACCCGTCTTTCG	PC336	TaCESA7 Knockdown
TaCESA7-RNAi-R	GGGGACCACTTTGTACAAGAAAGCTGGGTGAGCACCAGTCTCACCAAGGAAA
PC336-F	TTTAGCCCTGCCTTCATACG
PC336-R	CACGCAAGTCCGCATCTTCA
TaCESA7-gRNA1-F	ACTTGCAGTGATCGTTATGCCAAT	Cas9	TaCESA7 Knockout
TaCESA7-gRNA1-R	AAACATTGGCATAACGATCACTGC
TaCESA7-gRNA2-F	ACTCGTAGAAGGGTCTACAGACTC
TaCESA7-gRNA2-R	AAACGAGTCTGTAGACCCTTCTAC
TaCESA7-gRNA1-HiTOM-F	GGAGTGAGTACGGTGTGCAAAGCTGTGCGTGAAGCAATG
TaCESA7-gRNA1-HiTOM-R	GAGTTGGATGCTGGATGGAAGGGCAGGCAGAGATGGTGG
TaCESA7-gDNA2-HiTOM-F	GGAGTGAGTACGGTGTGCTGCTTATCTCCCAGATGAGCT
TaCESA7-gDNA2-HiTOM-R	GAGTTGGATGCTGGATGGATCCTCTGTAACTGAACCATA
Cas-F	ACGCATACCTCAACGC
Cas-R	AGGACAGAGTAAGCCACC
