# Supplementary material for: Cellulose synthase TaCESA7 negatively regulates wheat resistance to stripe rust by reducing cell wall lignification
Source: Stress Biol. 2025 Jun 16;5(1):42. doi: 10.1007/s44154-025-00244-7 (PMC12170496; doi:10.1007/s44154-025-00244-7)
Supplement: Supplementary file 4 — Supplementary Material 4. [file 44154_2025_244_MOESM4_ESM.xlsx]

## Sheet: CESA7转录组结果
Supplemental Table S3. Significantly up- or down-regulated genes in the TaCESA7-RNAi plants.
Geneid	TaCESA7_Ri9	TaCESA7_Ri11	TaCESA7_Ri12	WT_1	WT_2	WT_3	logFC	logCPM	F	PValue	FDR	Ensembl_ID	uniprot_ID	uniprot_Description	NR_ID	NR_Description	Refseq_ID	Symbol	Refseq_Description	Nomenclature_status	pfam_ID	pfam_Description	interpro_ID	interpro_Description	eggNOG_ID	eggNOG_Description	GO_term	GO_class	GO_description	KEGG_KO	KEGG_pathway	KEGG_description
TraesCS6D02G121900	127.567	30.6931	68.1665	9.81097	20.69	27.0833	1.96846	5.98844	11.3683	0.012078	0.999985	-	A0A1D6AYW9	Lipoxygenase	-	-	-	-	-	-	-	-	IPR013819;IPR036226;IPR020834;IPR036392;IPR001246;IPR027433;IPR000907;IPR001024	Lipoxygenase, C-terminal;Lipoxigenase, C-terminal domain superfamily;Lipoxygenase, conserved site;PLAT/LH2 domain superfamily;Lipoxygenase, plant;Lipoxygenase, domain 3;Lipoxygenase;PLAT/LH2 domain	-	-	GO:0046872;GO:0006633;GO:0016702;GO:0055114;GO:0031408;GO:0016491;GO:0051213	molecular_function;biological_process;molecular_function;biological_process;biological_process;molecular_function;molecular_function	metal ion binding;fatty acid biosynthetic process;oxidoreductase activity, acting on single donors with incorporation of molecular oxygen, incorporation of two atoms of oxygen;oxidation-reduction process;oxylipin biosynthetic process;oxidoreductase activity;dioxygenase activity	-	-	-
TraesCS1A02G358400	5.57977	9.43906	4.18351	2.38135	3.52531	3.76506	1.00339	2.29377	6.80217	0.0353197	0.999985	-	W4ZRA9	Uncharacterized protein	-	-	-	-	-	-	PF03106	WRKY DNA -binding domain	IPR003657;IPR036576	WRKY domain;WRKY domain superfamily	-	-	GO:0006355;GO:0006351;GO:0003677;GO:0003700;GO:0005634;GO:0043565	biological_process;biological_process;molecular_function;molecular_function;cellular_component;molecular_function	regulation of transcription, DNA-templated;transcription, DNA-templated;DNA binding;DNA binding transcription factor activity;nucleus;sequence-specific DNA binding	-	-	-
TraesCS2B02G068700	0.722825	0.767171	0.472018	0.293658	0.477713	0.206087	1.01747	0.395138	5.81919	0.0465408	0.999985	-	A0A1D5UXW9	Glycosyltransferase	-	-	-	-	-	-	-	-	IPR002213;IPR035595	UDP-glucuronosyl/UDP-glucosyltransferase;UDP-glycosyltransferase family, conserved site	-	-	GO:0016740;GO:0016758;GO:0016757;GO:0008152	molecular_function;molecular_function;molecular_function;biological_process	transferase activity;transferase activity, transferring hexosyl groups;transferase activity, transferring glycosyl groups;metabolic process	-	-	-
TraesCS7B02G217600	0.52133	0.515155	0.541923	1.40046	0.924184	1.08112	-1.09618	0.874192	14.7397	0.00633827	0.999985	-	W5HZD9	Kinesin-like protein	-	-	-	-	-	-	PF00225	Kinesin motor domain	IPR001752;IPR027417;IPR036961;IPR019821;IPR027640	Kinesin motor domain;P-loop containing nucleoside triphosphate hydrolase;Kinesin motor domain superfamily;Kinesin motor domain, conserved site;Kinesin-like protein	-	-	GO:0003777;GO:0000166;GO:0005524;GO:0005874;GO:0007018;GO:0003774;GO:0008017	molecular_function;molecular_function;molecular_function;cellular_component;biological_process;molecular_function;molecular_function	microtubule motor activity;nucleotide binding;ATP binding;microtubule;microtubule-based movement;motor activity;microtubule binding	-	-	-
TraesCS2D02G054900	5.23114	7.85896	4.18267	1.54944	2.25531	1.79419	1.64008	2.94958	25.9075	0.00142498	0.999985	-	A0A1D5UXX1	Glycosyltransferase	-	-	-	-	-	-	-	-	IPR002213;IPR035595	UDP-glucuronosyl/UDP-glucosyltransferase;UDP-glycosyltransferase family, conserved site	-	-	GO:0016740;GO:0016758;GO:0016757;GO:0008152	molecular_function;molecular_function;molecular_function;biological_process	transferase activity;transferase activity, transferring hexosyl groups;transferase activity, transferring glycosyl groups;metabolic process	-	-	-
TraesCS6B02G085700	256.555	370.557	57.7954	99.7192	56.153	86.6031	1.51627	5.36031	5.81363	0.0470527	0.999985	-	A0A1D6B0Q9	Uncharacterized protein	-	-	-	-	-	-	-	-	-	-	-	-	-	-	-	-	-	-
TraesCS4A02G390100	14.6291	17.6456	9.95672	4.10931	6.93714	3.80673	1.5188	0.723072	15.3595	0.00573061	0.999985	-	M7ZUH2	Uncharacterized protein	-	-	-	-	-	-	PF12734	Cysteine-rich TM module stress tolerance	IPR028144	Cysteine-rich transmembrane CYSTM domain	-	-	-	-	-	-	-	-
TraesCS3B02G177000	0.352543	0.711248	0.589931	0.937476	1.18695	1.30606	-1.04595	0.448306	7.34305	0.0301064	0.999985	-	A0A077RET0	Uncharacterized protein	-	-	-	-	-	-	PF00153	Mitochondrial carrier protein	IPR023395;IPR018108;IPR002067	Mitochondrial carrier domain superfamily;Mitochondrial substrate/solute carrier;Mitochondrial carrier protein	-	-	GO:0005290;GO:0089709;GO:0015189;GO:0000064;GO:0006972;GO:0005739;GO:0016021;GO:0016020;GO:1903826;GO:0006561;GO:0055085;GO:1903401;GO:1903352;GO:0015181	molecular_function;biological_process;molecular_function;molecular_function;biological_process;cellular_component;cellular_component;cellular_component;biological_process;biological_process;biological_process;biological_process;biological_process;molecular_function	L-histidine transmembrane transporter activity;L-histidine transmembrane transport;L-lysine transmembrane transporter activity;L-ornithine transmembrane transporter activity;hyperosmotic response;mitochondrion;integral component of membrane;membrane;arginine transmembrane transport;proline biosynthetic process;transmembrane transport;L-lysine transmembrane transport;L-ornithine transmembrane tran…	-	-	-
TraesCS3D02G518600	0.504581	0.468077	0.34295	0.164299	0.187219	0.285377	1.05622	-0.364734	5.64619	0.0490352	0.999985	-	Q4U3Z8	Wall-associated kinase 2	-	-	-	-	-	-	PF00069;PF13947	Protein kinase domain;Wall-associated receptor kinase galacturonan-binding	IPR025287;IPR011009;IPR018097;IPR000742;IPR008271;IPR017441;IPR001881;IPR000719	Wall-associated receptor kinase, galacturonan-binding domain;Protein kinase-like domain superfamily;EGF-like calcium-binding, conserved site;EGF-like domain;Serine/threonine-protein kinase, active site;Protein kinase, ATP binding site;EGF-like calcium-binding domain;Protein kinase domain	-	-	GO:0016310;GO:0016301;GO:0016021;GO:0016020;GO:0005524;GO:0006468;GO:0004672;GO:0005509;GO:0030247	biological_process;molecular_function;cellular_component;cellular_component;molecular_function;biological_process;molecular_function;molecular_function;molecular_function	phosphorylation;kinase activity;integral component of membrane;membrane;ATP binding;protein phosphorylation;protein kinase activity;calcium ion binding;polysaccharide binding	-	-	-
TraesCS5D02G277800	1.21748	0.656216	1.73463	2.75925	4.41581	3.1951	-1.51205	0.00372333	10.3413	0.0146689	0.999985	-	R7WFG8	Uncharacterized protein	-	-	-	-	-	-	-	-	IPR036908	RlpA-like domain superfamily	-	-	-	-	-	-	-	-
TraesCS7B02G345700	0.381319	0.139556	0.249008	0.957665	0.684714	0.913242	-1.70057	-0.0930388	12.9623	0.00868427	0.999985	-	A0A1D6C290	Uncharacterized protein	-	-	-	-	-	-	-	-	IPR029062;IPR002818	Class I glutamine amidotransferase-like;DJ-1/PfpI	-	-	-	-	-	-	-	-
TraesCS6D02G206000	0.709233	0.105786	0.90444	0.213508	0.175711	0.108165	1.7886	0.401644	5.84251	0.0466432	0.999985	-	A0A1D6B7T4	Uncharacterized protein	-	-	-	-	-	-	-	-	IPR011009;IPR013210;IPR001611;IPR008271;IPR017441;IPR032675;IPR003591;IPR000719	Protein kinase-like domain superfamily;Leucine-rich repeat-containing N-terminal, plant-type;Leucine-rich repeat;Serine/threonine-protein kinase, active site;Protein kinase, ATP binding site;Leucine-rich repeat domain superfamily;Leucine-rich repeat, typical subtype;Protein kinase domain	-	-	GO:0004674;GO:0016740;GO:0016310;GO:0016301;GO:0000166;GO:0016021;GO:0016020;GO:0006468;GO:0005524;GO:0004672	molecular_function;molecular_function;biological_process;molecular_function;molecular_function;cellular_component;cellular_component;biological_process;molecular_function;molecular_function	protein serine/threonine kinase activity;transferase activity;phosphorylation;kinase activity;nucleotide binding;integral component of membrane;membrane;protein phosphorylation;ATP binding;protein kinase activity	-	-	-
TraesCS2D02G128200	1.82956	1.61505	1.94742	3.64886	4.06549	3.32385	-1.0223	2.38014	20.9429	0.00253187	0.999985	-	A0A1D5V3I0	Uncharacterized protein	-	-	-	-	-	-	-	-	IPR002401;IPR001128;IPR036396;IPR017972	Cytochrome P450, E-class, group I;Cytochrome P450;Cytochrome P450 superfamily;Cytochrome P450, conserved site	-	-	GO:0004497;GO:0046872;GO:0005506;GO:0055114;GO:0016705;GO:0020037;GO:0016491	molecular_function;molecular_function;molecular_function;biological_process;molecular_function;molecular_function;molecular_function	monooxygenase activity;metal ion binding;iron ion binding;oxidation-reduction process;oxidoreductase activity, acting on paired donors, with incorporation or reduction of molecular oxygen;heme binding;oxidoreductase activity	-	-	-
TraesCS2B02G336700	50.0738	8.4295	14.4176	8.99833	9.31356	3.07467	1.77436	3.87589	6.02222	0.0441972	0.999985	-	A0A1D5TVT1	Uncharacterized protein	-	-	-	-	-	-	-	-	-	-	-	-	-	-	-	-	-	-
TraesCS7D02G231600	0.612873	1.08724	0.519968	1.8864	0.935861	2.60787	-1.27835	2.61852	7.42041	0.0298891	0.999985	-	A0A1D6D1M1	Uncharacterized protein	-	-	-	-	-	-	-	-	IPR002125;IPR028883;IPR016193	Cytidine and deoxycytidylate deaminase domain;tRNA-specific adenosine deaminase;Cytidine deaminase-like	-	-	GO:0008251;GO:0002100;GO:0003824	molecular_function;biological_process;molecular_function	tRNA-specific adenosine deaminase activity;tRNA wobble adenosine to inosine editing;catalytic activity	-	-	-
TraesCS2D02G185400	1.96954	1.75958	2.57229	5.66783	5.66823	3.01156	-1.1732	2.14821	12.8472	0.00892233	0.999985	-	A0A1D5UVB4	Uncharacterized protein	-	-	-	-	-	-	-	-	IPR001509;IPR036291	NAD-dependent epimerase/dehydratase;NAD(P)-binding domain superfamily	-	-	GO:0050662;GO:0003824	molecular_function;molecular_function	coenzyme binding;catalytic activity	-	-	-
TraesCS3B02G266000	0.626372	0.521223	0.555423	1.82782	1.27865	0.852708	-1.19906	0.749215	11.6134	0.0112605	0.999985	-	A0A077S262	Uncharacterized protein	-	-	-	-	-	-	-	-	-	-	-	-	-	-	-	-	-	-
TraesCS2B02G449100	1.09693	0.761931	0.683348	0.512601	0.519209	0.21199	1.04367	0.70853	6.2056	0.0416031	0.999985	-	W5BGI8	Uncharacterized protein	-	-	-	-	-	-	PF00083	Sugar (and other) transporter	IPR020846;IPR036259;IPR005829;IPR005828	Major facilitator superfamily domain;MFS transporter superfamily;Sugar transporter, conserved site;Major facilitator, sugar transporter-like	-	-	GO:0016021;GO:0016020;GO:0022857;GO:0005215;GO:0055085	cellular_component;cellular_component;molecular_function;molecular_function;biological_process	integral component of membrane;membrane;transmembrane transporter activity;transporter activity;transmembrane transport	-	-	-
TraesCS2B02G617000	5.56992	3.69623	5.68615	1.7733	0.041291	1.36894	2.2384	1.79314	5.68591	0.0489212	0.999985	-	M8AZ08	GTP-binding protein yptV3	-	-	-	-	-	-	PF00071	Ras family	IPR005225;IPR027417;IPR001806	Small GTP-binding protein domain;P-loop containing nucleoside triphosphate hydrolase;Small GTPase superfamily	-	-	GO:0003924;GO:0005525;GO:0005886	molecular_function;molecular_function;cellular_component	GTPase activity;GTP binding;plasma membrane	-	-	-
TraesCS2A02G031200	1.89163	4.8994	1.14025	0.752381	0.914497	1.09526	1.54016	1.95999	7.5229	0.0290953	0.999985	-	A0A1D5TJL3	Uncharacterized protein	-	-	-	-	-	-	-	-	IPR016159;IPR004140	Cullin repeat-like-containing domain superfamily;Exocyst complex component Exo70	-	-	GO:0006887;GO:0000145	biological_process;cellular_component	exocytosis;exocyst	-	-	-
TraesCS7A02G551900	1.577	0.703102	1.44754	0.259253	0.8638	0.355505	1.33888	1.57163	6.28826	0.0408755	0.999985	-	A0A1D6BI01	Uncharacterized protein	-	-	-	-	-	-	-	-	IPR032675;IPR038005;IPR002182;IPR027417	Leucine-rich repeat domain superfamily;Virus X resistance protein-like, coiled-coil domain;NB-ARC;P-loop containing nucleoside triphosphate hydrolase	-	-	GO:0043531	molecular_function	ADP binding	-	-	-
TraesCS4A02G224600	0.932807	1.72329	1.39043	2.22437	2.37594	3.79335	-1.04666	0.279204	6.29245	0.0403727	0.999985	-	A0A096UQD6	Uncharacterized protein	-	-	-	-	-	-	-	-	-	-	-	-	-	-	-	-	-	-
TraesCS7D02G068100	5.31181	3.7617	3.43981	1.9422	1.84801	1.43117	1.27128	1.23964	18.4996	0.0035328	0.999985	-	A0A1D6D5Y1	Uncharacterized protein	-	-	-	-	-	-	-	-	-	-	-	-	-	-	-	-	-	-
TraesCS4A02G261200	0.384614	0.552812	0.502321	1.11574	0.824048	1.29198	-1.15777	-0.315157	7.50918	0.028807	0.999985	-	A0A1D5X4I5	Uncharacterized protein	-	-	-	-	-	-	-	-	IPR020904;IPR036291;IPR002347	Short-chain dehydrogenase/reductase, conserved site;NAD(P)-binding domain superfamily;Short-chain dehydrogenase/reductase SDR	-	-	GO:0055114;GO:0016491	biological_process;molecular_function	oxidation-reduction process;oxidoreductase activity	-	-	-
TraesCS7B02G366300	1.43529	4.07759	6.30464	0.447271	0.498341	0.310753	3.23576	1.19811	29.7937	0.000980818	0.999985	-	A0A1D5UAM5	Uncharacterized protein	-	-	-	-	-	-	-	-	IPR024752	Myb/SANT-like domain	-	-	-	-	-	-	-	-
TraesCS4B02G121300	18.0762	7.28712	7.5094	4.48212	5.0902	4.40374	1.23827	4.21212	10.5264	0.0143701	0.999985	-	W5EDW1	Uncharacterized protein	-	-	-	-	-	-	PF02225	PA domain	IPR018097;IPR001881;IPR003137	EGF-like calcium-binding, conserved site;EGF-like calcium-binding domain;PA domain	-	-	GO:0016021;GO:0016020;GO:0005509	cellular_component;cellular_component;molecular_function	integral component of membrane;membrane;calcium ion binding	-	-	-
TraesCS1A02G314900	2.42387	1.74193	4.31682	1.55811	1.214	1.20282	1.0973	0.30867	6.57315	0.0372324	0.999985	-	A0A287Q5P7	Uncharacterized protein	-	-	-	-	-	-	-	-	IPR022796	Chlorophyll A-B binding protein	-	-	GO:0016021;GO:0016020	cellular_component;cellular_component	integral component of membrane;membrane	-	-	-
TraesCS7B02G101700	9.06688	10.9565	4.33363	3.59479	2.53776	5.29789	1.10259	2.35257	6.22691	0.0416117	0.999985	-	A0A1D6CIE1	Uncharacterized protein	-	-	-	-	-	-	-	-	-	-	-	-	-	-	-	-	-	-
TraesCS7D02G375700	103.688	13.3839	19.1788	3.98892	7.34824	12.574	2.4973	5.71225	8.53522	0.0225517	0.999985	-	W5I2Y4	Uncharacterized protein	-	-	-	-	-	-	PF01593;PF13450	lavin containing amine oxidoreductase;NAD(P)-binding Rossmann-like domain	IPR036188;IPR002937	FAD/NAD(P)-binding domain superfamily;Amine oxidase	-	-	GO:0055114;GO:0016491	biological_process;molecular_function	oxidation-reduction process;oxidoreductase activity	-	-	-
TraesCS4D02G305900	7.16519	2.71493	2.47826	1.61627	1.53728	1.17544	1.51991	2.70818	11.536	0.0116792	0.999985	-	W5EF54	Uncharacterized protein	-	-	-	-	-	-	PF00118	TCP-1/cpn60 chaperonin family	IPR018370;IPR027413;IPR027409;IPR002423;IPR027410;IPR001844	Chaperonin Cpn60, conserved site;GroEL-like equatorial domain superfamily;GroEL-like apical domain superfamily;Chaperonin Cpn60/TCP-1 family;TCP-1-like chaperonin intermediate domain superfamily;Chaperonin Cpn60	-	-	GO:0005524;GO:0006457;GO:0042026;GO:0005737	molecular_function;biological_process;biological_process;cellular_component	ATP binding;protein folding;protein refolding;cytoplasm	-	-	-
TraesCS6A02G310400	10.8303	8.31463	4.78746	3.1569	3.0854	2.98217	1.38606	2.21681	16.9023	0.00451349	0.999985	-	A0A1D6B522	Uncharacterized protein	-	-	-	-	-	-	-	-	-	-	-	-	-	-	-	-	-	-
TraesCS3D02G401400	0.382489	0.531942	0.485669	0.73458	0.95868	1.91388	-1.36056	0.478363	8.92705	0.0203429	0.999985	-	N1R080	Gibberellin 20 oxidase 2	-	-	-	-	-	-	PF03171;PF14226	2OG-Fe(II) oxygenase superfamily;non-haem dioxygenase in morphine synthesis N-terminal	IPR027443;IPR026992;IPR005123	Isopenicillin N synthase-like;Non-haem dioxygenase N-terminal domain;Oxoglutarate/iron-dependent dioxygenase	-	-	GO:0055114;GO:0016491;GO:0046872	biological_process;molecular_function;molecular_function	oxidation-reduction process;oxidoreductase activity;metal ion binding	-	-	-
TraesCS7A02G354000	2.55419	3.1696	5.74566	2.36933	2.06989	1.09744	1.06356	2.15261	6.30657	0.0406591	0.999985	-	A0A1D6BHX4	Uncharacterized protein	-	-	-	-	-	-	-	-	IPR036318;IPR016166;IPR012951;IPR016167;IPR006094	FAD-binding, type 2-like superfamily;FAD-binding, type 2;Berberine/berberine-like;FAD-binding, type 2, subdomain 1;FAD linked oxidase, N-terminal	-	-	GO:0016614;GO:0055114;GO:0016491;GO:0003824;GO:0050660	molecular_function;biological_process;molecular_function;molecular_function;molecular_function	oxidoreductase activity, acting on CH-OH group of donors;oxidation-reduction process;oxidoreductase activity;catalytic activity;flavin adenine dinucleotide binding	-	-	-
TraesCS3D02G368600	6.18501	2.7734	1.83279	1.03658	1.8899	1.08029	1.43892	0.201675	6.76544	0.0356212	0.999985	-	A0A1D5WNN2	Uncharacterized protein	-	-	-	-	-	-	-	-	-	-	-	-	GO:0016021;GO:0016020	cellular_component;cellular_component	integral component of membrane;membrane	-	-	-
TraesCS6A02G125000	0.308391	0.285287	0.257088	0.130862	0.0662746	0.0303066	1.9021	-0.552775	10.575	0.0139515	0.999985	-	A0A1D6AIE3	Uncharacterized protein	-	-	-	-	-	-	-	-	IPR011009;IPR013210;IPR001611;IPR008271;IPR017441;IPR032675;IPR003591;IPR000719	Protein kinase-like domain superfamily;Leucine-rich repeat-containing N-terminal, plant-type;Leucine-rich repeat;Serine/threonine-protein kinase, active site;Protein kinase, ATP binding site;Leucine-rich repeat domain superfamily;Leucine-rich repeat, typical subtype;Protein kinase domain	-	-	GO:0004674;GO:0016740;GO:0016310;GO:0016301;GO:0000166;GO:0016021;GO:0016020;GO:0005524;GO:0006468;GO:0004672	molecular_function;molecular_function;biological_process;molecular_function;molecular_function;cellular_component;cellular_component;molecular_function;biological_process;molecular_function	protein serine/threonine kinase activity;transferase activity;phosphorylation;kinase activity;nucleotide binding;integral component of membrane;membrane;ATP binding;protein phosphorylation;protein kinase activity	-	-	-
TraesCS1D02G344900	0.946922	1.35158	1.92378	0.909293	0.637626	0.445468	1.09154	0.491223	6.769	0.0353249	0.999985	-	A0A1D5SR34	Uncharacterized protein	-	-	-	-	-	-	-	-	IPR036291;IPR002347	NAD(P)-binding domain superfamily;Short-chain dehydrogenase/reductase SDR	-	-	-	-	-	-	-	-
TraesCSU02G126700	0.901854	1.31055	2.98794	0.476113	0.964502	0.581948	1.36681	1.09593	6.64354	0.0369305	0.999985	-	A0A1D5XXD8	Uncharacterized protein	-	-	-	-	-	-	-	-	-	-	-	-	-	-	-	-	-	-
TraesCS5A02G179000	7.76672	7.74828	11.1807	3.66214	5.01264	3.95409	1.08823	1.62967	14.3064	0.00682623	0.999985	-	M7YVF8	Ocs element-binding factor 1	-	-	-	-	-	-	PF00170	bZIP transcription factor	IPR004827	Basic-leucine zipper domain	-	-	GO:0006355;GO:0003700	biological_process;molecular_function	regulation of transcription, DNA-templated;DNA binding transcription factor activity	-	-	-
TraesCS4D02G122600	136.634	9.06293	10.5692	4.40805	3.19925	2.08997	4.00598	5.18624	12.3275	0.0100112	0.999985	-	A0A1D5YAM3	Dirigent protein	-	-	-	-	-	-	-	-	IPR004265;IPR036404;IPR033734;IPR001229	Dirigent protein;Jacalin-like lectin domain superfamily;Jacalin-like lectin domain, plant;Jacalin-like lectin domain	-	-	GO:0048046;GO:0030246;GO:0005576	cellular_component;molecular_function;cellular_component	apoplast;carbohydrate binding;extracellular region	-	-	-
TraesCS7A02G550400	2.03839	2.82734	1.13572	0.46621	1.18999	0.863764	1.26428	0.852782	6.69404	0.0364107	0.999985	-	A0A1D6BN55	Uncharacterized protein	-	-	-	-	-	-	-	-	-	-	-	-	-	-	-	-	-	-
TraesCS7B02G028500	0.691281	0.843325	0.852682	0.178718	0	0.0788376	3.21016	0.316213	11.6146	0.0114982	0.999985	-	A0A1D6CZA5	Histone-lysine N-methyltransferase	-	-	-	-	-	-	-	-	IPR025778;IPR001214;IPR033467;IPR026489	Histone-lysine N-methyltransferase, EZ;SET domain;Tesmin/TSO1-like CXC domain;CXC domain	-	-	GO:0016740;GO:0018024;GO:0032259;GO:0034968;GO:0008168;GO:0031519	molecular_function;molecular_function;biological_process;biological_process;molecular_function;cellular_component	transferase activity;histone-lysine N-methyltransferase activity;methylation;histone lysine methylation;methyltransferase activity;PcG protein complex	-	-	-
TraesCS6D02G218300	0.957578	1.25122	0.899216	0.4735	0.511578	0.182765	1.42143	0.120226	9.11757	0.0193362	0.999985	-	W5GZ86	Uncharacterized protein	-	-	-	-	-	-	PF00571	CBS domain	IPR000644	CBS domain	-	-	-	-	-	-	-	-
TraesCS3D02G430200	2.32371	3.06158	2.85172	1.46489	1.29493	0.894405	1.18379	0.814949	14.2573	0.00688454	0.999985	-	A0A1D5WDS4	Uncharacterized protein	-	-	-	-	-	-	-	-	IPR004045;IPR036282;IPR036249;IPR010987	Glutathione S-transferase, N-terminal;Glutathione S-transferase, C-terminal domain superfamily;Thioredoxin-like superfamily;Glutathione S-transferase, C-terminal-like	-	-	-	-	-	-	-	-
TraesCS1D02G284000	4.18942	5.21371	5.28839	2.35977	2.28396	2.53011	1.04557	3.27215	23.1797	0.00191479	0.999985	-	M8BBI3	Heat shock cognate 70 kDa protein	-	-	-	-	-	-	PF00012	Hsp70 protein	IPR029048;IPR018181;IPR029047;IPR013126	Heat shock protein 70kD, C-terminal domain superfamily;Heat shock protein 70, conserved site;Heat shock protein 70kD, peptide-binding domain superfamily;Heat shock protein 70 family	-	-	GO:0000166;GO:0005524	molecular_function;molecular_function	nucleotide binding;ATP binding	-	-	-
TraesCS4D02G357400	18.2263	3.69338	2.13909	0.837566	1.54826	3.05508	2.13906	2.44683	5.90547	0.0457665	0.999985	-	M8AR58	Stem 28 kDa glycoprotein	-	-	-	-	-	-	PF03767	HAD superfamily, subfamily IIIB (Acid phosphatase)	IPR010028;IPR036412;IPR005519;IPR014403;IPR023214	Acid phosphatase, plant;HAD-like superfamily;Acid phosphatase, class B-like;Vegetative storage protein/acid phosphatase;HAD superfamily	-	-	GO:0003993;GO:0016311	molecular_function;biological_process	acid phosphatase activity;dephosphorylation	-	-	-
TraesCS4A02G409100	2.57371	1.81659	1.22873	0.711715	0.611665	0.499477	1.63477	1.43361	21.7957	0.00228014	0.999985	-	A0A1D5X2U0	Uncharacterized protein	-	-	-	-	-	-	-	-	IPR018370;IPR027413;IPR027409;IPR002423;IPR027410;IPR001844	Chaperonin Cpn60, conserved site;GroEL-like equatorial domain superfamily;GroEL-like apical domain superfamily;Chaperonin Cpn60/TCP-1 family;TCP-1-like chaperonin intermediate domain superfamily;Chaperonin Cpn60	-	-	GO:0005524;GO:0006457;GO:0042026;GO:0005737	molecular_function;biological_process;biological_process;cellular_component	ATP binding;protein folding;protein refolding;cytoplasm	-	-	-
TraesCS3A02G068300	0.261388	0.487065	0.336506	0.71494	0.603464	0.914108	-1.03292	-0.171744	5.59131	0.0498786	0.999985	-	A0A1D5VLC4	Uncharacterized protein	-	-	-	-	-	-	-	-	IPR038005;IPR002182;IPR027417	Virus X resistance protein-like, coiled-coil domain;NB-ARC;P-loop containing nucleoside triphosphate hydrolase	-	-	GO:0043531	molecular_function	ADP binding	-	-	-
TraesCS6B02G340400	8.9859	11.0414	5.97002	3.32455	4.36711	5.29333	1.01256	2.54156	9.52892	0.0176938	0.999985	-	A0A1D6AP26	Uncharacterized protein	-	-	-	-	-	-	-	-	-	-	-	-	-	-	-	-	-	-
TraesCS5A02G034200	4.07073	1.44256	8.30479	1.06382	2.09836	1.42637	1.58822	0.383219	5.97059	0.0448825	0.999985	-	M7YTK8	Uncharacterized protein	-	-	-	-	-	-	-	-	-	-	-	-	-	-	-	-	-	-
TraesCS6A02G012100	2.22805	2.64534	2.98737	5.72769	5.56194	4.61727	-1.0042	2.43826	17.7263	0.00395323	0.999985	-	A0A1D6AJP5	Uncharacterized protein	-	-	-	-	-	-	-	-	IPR002401;IPR001128;IPR036396	Cytochrome P450, E-class, group I;Cytochrome P450;Cytochrome P450 superfamily	-	-	GO:0055114;GO:0016705;GO:0020037;GO:0005506	biological_process;molecular_function;molecular_function;molecular_function	oxidation-reduction process;oxidoreductase activity, acting on paired donors, with incorporation or reduction of molecular oxygen;heme binding;iron ion binding	-	-	-
TraesCS2A02G056100	8.362	13.422	5.90404	3.2169	3.6871	3.7087	1.39922	3.3936	16.765	0.00469573	0.999985	-	A0A1D5TPK2	Glycosyltransferase	-	-	-	-	-	-	-	-	IPR002213;IPR035595	UDP-glucuronosyl/UDP-glucosyltransferase;UDP-glycosyltransferase family, conserved site	-	-	GO:0016758;GO:0016740;GO:0008152;GO:0016757	molecular_function;molecular_function;biological_process;molecular_function	transferase activity, transferring hexosyl groups;transferase activity;metabolic process;transferase activity, transferring glycosyl groups	-	-	-
TraesCS5D02G142300	0.340199	0.190496	0.233264	0.689798	0.389434	0.602343	-1.11598	-0.210455	6.4176	0.0389316	0.999985	-	A0A1D5ZQF8	Uncharacterized protein	-	-	-	-	-	-	-	-	IPR036291;IPR005097	NAD(P)-binding domain superfamily;Saccharopine dehydrogenase, NADP binding domain	-	-	GO:0055114;GO:0016491	biological_process;molecular_function	oxidation-reduction process;oxidoreductase activity	-	-	-
TraesCS6B02G085600	204.794	293.322	48.4086	65.884	40.1252	80.9147	1.56271	4.75397	6.12443	0.0428807	0.999985	-	-	-	-	-	-	-	-	-	-	-	-	-	-	-	-	-	-	-	-	-
TraesCS6D02G158200	5.13419	8.064	2.8057	2.42516	1.55574	2.55862	1.30646	1.70938	8.53812	0.0225359	0.999985	-	A0A1D6BDU5	Uncharacterized protein	-	-	-	-	-	-	-	-	IPR025322	Protein of unknown function DUF4228, plant	-	-	-	-	-	-	-	-
TraesCS7D02G350000	0.0821727	0.175932	0.187811	1.43399	1.09282	0.474429	-2.75035	-0.00988155	21.9926	0.002249	0.999985	-	A0A1D6CRE5	Uncharacterized protein	-	-	-	-	-	-	-	-	IPR002401;IPR001128;IPR036396;IPR017972	Cytochrome P450, E-class, group I;Cytochrome P450;Cytochrome P450 superfamily;Cytochrome P450, conserved site	-	-	GO:0004497;GO:0046872;GO:0005506;GO:0055114;GO:0016705;GO:0020037;GO:0016491;GO:0010268;GO:0016131	molecular_function;molecular_function;molecular_function;biological_process;molecular_function;molecular_function;molecular_function;biological_process;biological_process	monooxygenase activity;metal ion binding;iron ion binding;oxidation-reduction process;oxidoreductase activity, acting on paired donors, with incorporation or reduction of molecular oxygen;heme binding;oxidoreductase activity;brassinosteroid homeostasis;brassinosteroid metabolic process	-	-	-
TraesCS4D02G342800	4.53184	0.443504	0.757145	0.397832	0.428146	0.115168	2.60526	1.08265	7.37304	0.0302656	0.999985	-	M8CLU7	Uncharacterized protein	-	-	-	-	-	-	PF01117;PF07468	Aerolysin toxin;Agglutinin domain	IPR005830;IPR008998;IPR036242	Aerolysin;Agglutinin domain;Agglutinin domain superfamily	-	-	GO:0009405;GO:0005576	biological_process;cellular_component	pathogenesis;extracellular region	-	-	-
TraesCS3A02G280700	39.1635	8.60661	9.76735	2.80042	2.95985	3.38376	2.65158	3.657	18.4662	0.00366538	0.999985	-	X4XVL7	Caleosin	-	-	-	-	-	-	PF05042	Caleosin related protein	IPR002048;IPR007736	EF-hand domain;Caleosin-related	-	-	GO:0005509	molecular_function	calcium ion binding	-	-	-
TraesCS3A02G421700	72.3482	44.2731	71.5702	30.341	10.0204	29.7399	1.42944	5.53634	10.1328	0.0156361	0.999985	-	M0YAR4	Uncharacterized protein	-	-	-	-	-	-	PF00071	Ras family	IPR005225;IPR027417;IPR001806	Small GTP-binding protein domain;P-loop containing nucleoside triphosphate hydrolase;Small GTPase superfamily	-	-	GO:0003924;GO:0005525	molecular_function;molecular_function	GTPase activity;GTP binding	-	-	-
TraesCS3A02G489300	1.56261	1.38746	1.24225	0.316163	0.480358	0.313803	1.92079	-0.0713369	23.8515	0.00176809	0.999985	-	A0A1D6AQJ1	Uncharacterized protein	-	-	-	-	-	-	-	-	IPR025322	Protein of unknown function DUF4228, plant	-	-	-	-	-	-	-	-
TraesCS2A02G393700	1.05799	1.32246	1.24006	3.3905	2.75833	2.7566	-1.28551	1.42884	24.2928	0.00167952	0.999985	-	Q6QFA6	Expansin EXPA7	-	-	543141	LOC543141	expansin EXPA7	-	PF01357;PF03330	Pollen allergen;Lytic transglycolase	IPR036749;IPR007117;IPR007118;IPR036908;IPR002963;IPR009009;IPR007112	Expansin, cellulose-binding-like domain superfamily;Expansin, cellulose-binding-like domain;Expansin/Lol pI;RlpA-like domain superfamily;Expansin;RlpA-like protein, double-psi beta-barrel domain;Expansin/pollen allergen, DPBB domain	-	-	GO:0005576;GO:0009664;GO:0005618;GO:0016020	cellular_component;biological_process;cellular_component;cellular_component	extracellular region;plant-type cell wall organization;cell wall;membrane	-	-	-
TraesCS5B02G231000	1.59763	1.12263	1.87791	0.141613	0.860632	0.409956	1.70148	-0.516716	6.43318	0.038969	0.999985	-	W5FED8	Uncharacterized protein	-	-	-	-	-	-	-	-	-	-	-	-	GO:0016021;GO:0016020	cellular_component;cellular_component	integral component of membrane;membrane	-	-	-
TraesCS3D02G495200	1.66706	3.29462	1.81955	0.949933	0.673525	1.04498	1.3577	0.65643	11.3958	0.0118205	0.999985	-	A0A1D5WD46	Uncharacterized protein	-	-	-	-	-	-	-	-	IPR025322	Protein of unknown function DUF4228, plant	-	-	-	-	-	-	-	-
TraesCS5D02G485900	0.754369	0.666373	0.537401	0.364729	0.277073	0.316756	1.04086	0.0412925	8.39242	0.0229965	0.999985	-	A0A1D5ZK08	Uncharacterized protein	-	-	-	-	-	-	-	-	IPR026057;IPR029988;IPR025846;IPR029962	PC-Esterase;Protein trichome birefringence-like 32/46;PMR5 N-terminal domain;Trichome birefringence-like family	-	-	GO:0016021;GO:0016020	cellular_component;cellular_component	integral component of membrane;membrane	-	-	-
TraesCS2D02G566500	2.40648	1.87735	2.85347	0.833589	0.281445	0.585008	2.07718	1.45155	23.0631	0.00201117	0.999985	-	A0A1D5UU24	Dolichyl-diphosphooligosaccharide--protein glycosyltransferase subunit 1	-	-	-	-	-	-	-	-	IPR007676	Ribophorin I	-	-	GO:0016757;GO:0016740;GO:0004579;GO:0005783;GO:0016020;GO:0016021;GO:0005774;GO:0005886;GO:0009505;GO:0006486;GO:0005789	molecular_function;molecular_function;molecular_function;cellular_component;cellular_component;cellular_component;cellular_component;cellular_component;cellular_component;biological_process;cellular_component	transferase activity, transferring glycosyl groups;transferase activity;dolichyl-diphosphooligosaccharide-protein glycotransferase activity;endoplasmic reticulum;membrane;integral component of membrane;vacuolar membrane;plasma membrane;plant-type cell wall;protein glycosylation;endoplasmic reticulum membrane	-	-	-
TraesCS5B02G447100	1.77514	0.86268	1.1687	0.31921	0.0881795	0.588051	1.94128	0.404029	8.63524	0.0220138	0.999985	-	A0A1D6S3M1	Uncharacterized protein	-	-	-	-	-	-	-	-	IPR002110;IPR036770;IPR011990;IPR013026;IPR020683;IPR019734	Ankyrin repeat;Ankyrin repeat-containing domain superfamily;Tetratricopeptide-like helical domain superfamily;Tetratricopeptide repeat-containing domain;Ankyrin repeat-containing domain;Tetratricopeptide repeat	-	-	-	-	-	-	-	-
TraesCS5A02G045700	1.05783	1.22709	0.450512	0.25225	0.301957	0.531083	1.34534	0.412458	6.89683	0.0343568	0.999985	-	A0A1D5YRZ9	Protoporphyrinogen oxidase	-	-	-	-	-	-	-	-	IPR036188;IPR002937;IPR004572	FAD/NAD(P)-binding domain superfamily;Amine oxidase;Protoporphyrinogen oxidase	-	-	GO:0006782;GO:0055114;GO:0004729;GO:0009507;GO:0009941;GO:0006779;GO:0009534;GO:0016491	biological_process;biological_process;molecular_function;cellular_component;cellular_component;biological_process;cellular_component;molecular_function	protoporphyrinogen IX biosynthetic process;oxidation-reduction process;oxygen-dependent protoporphyrinogen oxidase activity;chloroplast;chloroplast envelope;porphyrin-containing compound biosynthetic process;chloroplast thylakoid;oxidoreductase activity	-	-	-
TraesCS1B02G363500	1.27195	0.885805	1.89854	0.676472	0.685193	0.643447	1.02202	0.976621	8.8278	0.020689	0.999985	-	A0A1D5SCW2	Uncharacterized protein	-	-	-	-	-	-	-	-	IPR002401;IPR001128;IPR036396;IPR017972	Cytochrome P450, E-class, group I;Cytochrome P450;Cytochrome P450 superfamily;Cytochrome P450, conserved site	-	-	GO:0004497;GO:0046872;GO:0005506;GO:0055114;GO:0016705;GO:0020037;GO:0016491	molecular_function;molecular_function;molecular_function;biological_process;molecular_function;molecular_function;molecular_function	monooxygenase activity;metal ion binding;iron ion binding;oxidation-reduction process;oxidoreductase activity, acting on paired donors, with incorporation or reduction of molecular oxygen;heme binding;oxidoreductase activity	-	-	-
TraesCS6D02G206100	0.407661	0.322265	0.26834	0.104068	0.118586	0.120507	1.54777	-0.249114	15.0653	0.00600089	0.999985	-	W5GU67	Uncharacterized protein	-	-	-	-	-	-	PF07714;PF13855;PF08263	Protein tyrosine kinase;Leucine rich repeat;Leucine rich repeat N-terminal domain	IPR011009;IPR013210;IPR001611;IPR008271;IPR017441;IPR032675;IPR003591;IPR001245;IPR000719	Protein kinase-like domain superfamily;Leucine-rich repeat-containing N-terminal, plant-type;Leucine-rich repeat;Serine/threonine-protein kinase, active site;Protein kinase, ATP binding site;Leucine-rich repeat domain superfamily;Leucine-rich repeat, typical subtype;Serine-threonine/tyrosine-protein kinase, catalytic domain;Protein kinase domain	-	-	GO:0004674;GO:0016740;GO:0016310;GO:0016301;GO:0000166;GO:0016021;GO:0005524;GO:0006468;GO:0016020;GO:0004672	molecular_function;molecular_function;biological_process;molecular_function;molecular_function;cellular_component;molecular_function;biological_process;cellular_component;molecular_function	protein serine/threonine kinase activity;transferase activity;phosphorylation;kinase activity;nucleotide binding;integral component of membrane;ATP binding;protein phosphorylation;membrane;protein kinase activity	-	-	-
TraesCS5A02G232400	7.9787	2.35659	7.96995	2.51804	2.55051	1.05293	1.5857	1.44456	8.15871	0.0247369	0.999985	-	A0A1D5YGJ8	Uncharacterized protein	-	-	-	-	-	-	-	-	-	-	-	-	GO:0016021;GO:0016020	cellular_component;cellular_component	integral component of membrane;membrane	-	-	-
TraesCS1A02G102800	1.96837	1.33375	2.3137	1.19641	0.681654	0.822575	1.06391	0.808124	9.024	0.0197472	0.999985	-	W4ZUJ8	Uncharacterized protein	-	-	-	-	-	-	PF00043;PF02798	lutathione S-transferase, C-terminal domain;lutathione S-transferase, N-terminal domain	IPR004045;IPR036249;IPR010987;IPR004046;IPR036282;IPR034347	Glutathione S-transferase, N-terminal;Thioredoxin-like superfamily;Glutathione S-transferase, C-terminal-like;Glutathione S-transferase, C-terminal;Glutathione S-transferase, C-terminal domain superfamily;Glutathione S-transferases Phi, C-terminal	-	-	-	-	-	-	-	-
TraesCS7A02G031200	0.832411	0.436051	0.0982375	0.0200018	0.0405194	0.185291	2.49651	-0.557596	5.76872	0.0476989	0.999985	-	A0A1D6C0I3	Uncharacterized protein	-	-	-	-	-	-	-	-	-	-	-	-	GO:0016021;GO:0016020	cellular_component;cellular_component	integral component of membrane;membrane	-	-	-
TraesCS2A02G095700	34.1641	53.654	19.3784	69.2163	92.9617	70.1473	-1.09774	5.85579	8.08164	0.0252178	0.999985	-	A0A172Q4F0	Nicotianamine synthase	-	-	-	-	-	-	PF03059	Nicotianamine synthase protein	IPR004298;IPR029063	Nicotianamine synthase;S-adenosyl-L-methionine-dependent methyltransferase	-	-	GO:0030418;GO:0030410	biological_process;molecular_function	nicotianamine biosynthetic process;nicotianamine synthase activity	-	-	-
TraesCS2D02G571200	1.98963	1.00456	1.82087	0.926857	0.821455	0.503092	1.10507	0.938574	8.46462	0.022677	0.999985	-	A0A1D5UJT0	Uncharacterized protein	-	-	-	-	-	-	-	-	IPR004853	Sugar phosphate transporter domain	-	-	GO:0016021;GO:0016020	cellular_component;cellular_component	integral component of membrane;membrane	-	-	-
TraesCS7D02G053100	365.082	48.718	92.9156	16.5606	36.9347	34.5722	2.51604	7.17504	10.8407	0.0134536	0.999985	-	N1R141	Dirigent protein	-	-	-	-	-	-	PF01419;PF03018	Jacalin-like lectin domain;irigent-like protein	IPR004265;IPR036404;IPR001229	Dirigent protein;Jacalin-like lectin domain superfamily;Jacalin-like lectin domain	-	-	GO:0048046;GO:0005576	cellular_component;cellular_component	apoplast;extracellular region	-	-	-
TraesCS4A02G384600	1.13801	1.99482	1.90955	1.00653	0.999519	0.365655	1.10435	1.55022	5.96134	0.0450066	0.999985	-	E7CWB5	Lectin receptor kinase	-	-	-	-	-	-	PF00069;PF00139	Protein kinase domain;Legume lectin domain	IPR011009;IPR013320;IPR008271;IPR017441;IPR001220;IPR000719	Protein kinase-like domain superfamily;Concanavalin A-like lectin/glucanase domain superfamily;Serine/threonine-protein kinase, active site;Protein kinase, ATP binding site;Legume lectin domain;Protein kinase domain	-	-	GO:0030246;GO:0016310;GO:0016301;GO:0016021;GO:0016020;GO:0006468;GO:0005524;GO:0004672	molecular_function;biological_process;molecular_function;cellular_component;cellular_component;biological_process;molecular_function;molecular_function	carbohydrate binding;phosphorylation;kinase activity;integral component of membrane;membrane;protein phosphorylation;ATP binding;protein kinase activity	-	-	-
TraesCS6D02G122000	87.4842	22.3147	43.5614	6.88144	13.6155	16.9079	2.03034	4.88933	13.3182	0.00833251	0.999985	-	A0A1D6BGU2	Lipoxygenase	-	-	-	-	-	-	-	-	IPR013819;IPR036226;IPR020834;IPR001246;IPR000907	Lipoxygenase, C-terminal;Lipoxigenase, C-terminal domain superfamily;Lipoxygenase, conserved site;Lipoxygenase, plant;Lipoxygenase	-	-	GO:0046872;GO:0006633;GO:0016702;GO:0055114;GO:0031408;GO:0016491;GO:0051213	molecular_function;biological_process;molecular_function;biological_process;biological_process;molecular_function;molecular_function	metal ion binding;fatty acid biosynthetic process;oxidoreductase activity, acting on single donors with incorporation of molecular oxygen, incorporation of two atoms of oxygen;oxidation-reduction process;oxylipin biosynthetic process;oxidoreductase activity;dioxygenase activity	-	-	-
TraesCS3A02G435000	10.1877	4.61499	2.01825	37.2121	9.11078	24.8495	-2.06415	2.8864	8.66724	0.0218452	0.999985	-	A0A1D6RQ84	Uncharacterized protein	-	-	-	-	-	-	-	-	IPR036879;IPR033896;IPR002100	Transcription factor, MADS-box superfamily;MADS MEF2-like;Transcription factor, MADS-box	-	-	GO:0045944;GO:0006355;GO:0006351;GO:0046983;GO:0003677;GO:0005634;GO:0000977	biological_process;biological_process;biological_process;molecular_function;molecular_function;cellular_component;molecular_function	positive regulation of transcription by RNA polymerase II;regulation of transcription, DNA-templated;transcription, DNA-templated;protein dimerization activity;DNA binding;nucleus;RNA polymerase II regulatory region sequence-specific DNA binding	-	-	-
TraesCS2A02G034400	4.62013	1.24725	1.21303	0.379973	0.625416	0.274996	2.46832	0.496963	13.9537	0.00744433	0.999985	-	A0A1D5TR28	Dirigent protein	-	-	-	-	-	-	-	-	IPR004265	Dirigent protein	-	-	GO:0048046;GO:0005576	cellular_component;cellular_component	apoplast;extracellular region	-	-	-
TraesCS5D02G477800	3.0413	3.48387	3.95578	6.86102	6.38114	8.61096	-1.05085	4.12876	21.0609	0.0024934	0.999985	-	A0A1D5ZTL7	Uncharacterized protein	-	-	-	-	-	-	-	-	IPR002641;IPR021771;IPR016035	Patatin-like phospholipase domain;Triacylglycerol lipase;Acyl transferase/acyl hydrolase/lysophospholipase	-	-	GO:0016787;GO:0004806;GO:0006629;GO:0016042;GO:0008152	molecular_function;molecular_function;biological_process;biological_process;biological_process	hydrolase activity;triglyceride lipase activity;lipid metabolic process;lipid catabolic process;metabolic process	-	-	-
TraesCS6A02G280200	2.29234	4.16074	5.04513	2.58241	1.69536	1.18505	1.09095	2.77692	7.25118	0.0312629	0.999985	-	A0A1D6AAX4	Uncharacterized protein	-	-	-	-	-	-	-	-	IPR000109;IPR020846;IPR036259	Proton-dependent oligopeptide transporter family;Major facilitator superfamily domain;MFS transporter superfamily	-	-	GO:0022857;GO:0055085;GO:0016021;GO:0016020	molecular_function;biological_process;cellular_component;cellular_component	transmembrane transporter activity;transmembrane transport;integral component of membrane;membrane	-	-	-
TraesCS5D02G183500	7.39452	9.21948	7.34037	2.96931	5.16302	3.43834	1.06138	1.4875	11.5476	0.01141	0.999985	-	R7W9Q0	Ocs element-binding factor 1	-	-	-	-	-	-	PF00170	bZIP transcription factor	IPR004827	Basic-leucine zipper domain	-	-	GO:0006355;GO:0003700	biological_process;molecular_function	regulation of transcription, DNA-templated;DNA binding transcription factor activity	-	-	-
TraesCS5D02G261400	2.49738	2.23564	1.85813	4.84192	5.37895	9.14362	-1.54744	2.52946	22.1989	0.00218769	0.999985	-	A0A1D5ZNM8	Uncharacterized protein	-	-	-	-	-	-	-	-	IPR001810;IPR011043;IPR017451;IPR036047	F-box domain;Galactose oxidase/kelch, beta-propeller;F-box associated interaction domain;F-box-like domain superfamily	-	-	-	-	-	-	-	-
TraesCS7D02G312000	6.71347	7.55565	6.72268	13.8486	30.5434	25.2642	-1.72076	3.92261	27.752	0.00119447	0.999985	-	W5I261	Uncharacterized protein	-	-	-	-	-	-	PF10248	Myelodysplasia-myeloid leukemia factor 1-interacting protein	IPR019376	Myeloid leukemia factor	-	-	-	-	-	-	-	-
TraesCS6A02G337200	0.995201	0.6621	0.65632	1.42475	1.3834	2.18456	-1.09996	1.52936	11.3421	0.0118936	0.999985	-	A0A1D6AAQ6	Uncharacterized protein	-	-	-	-	-	-	-	-	IPR016089;IPR016087;IPR016088;IPR036298	Chalcone isomerase, orthogonal bundle domain superfamily;Chalcone isomerase;Chalcone isomerase, 3-layer sandwich;Chalcone isomerase superfamily	-	-	GO:0016872;GO:0009570;GO:0005504	molecular_function;cellular_component;molecular_function	intramolecular lyase activity;chloroplast stroma;fatty acid binding	-	-	-
TraesCS3B02G493700	1.84507	2.4013	1.49873	0.897508	1.23635	0.644353	1.06154	0.903086	8.82924	0.0206819	0.999985	-	A0A077RSA9	Uncharacterized protein	-	-	-	-	-	-	PF01789	PsbP	IPR016123;IPR002683	Mog1/PsbP, alpha/beta/alpha sandwich;PsbP family	-	-	GO:0009523;GO:0019898;GO:0005509;GO:0015979;GO:0009654	cellular_component;cellular_component;molecular_function;biological_process;cellular_component	photosystem II;extrinsic component of membrane;calcium ion binding;photosynthesis;photosystem II oxygen evolving complex	-	-	-
TraesCS3A02G000700	30.6504	4.26979	5.48832	1.56255	1.8225	2.9882	2.65854	2.92743	10.8936	0.0133067	0.999985	-	A0A1D6D7X1	Uncharacterized protein	-	-	-	-	-	-	-	-	IPR015660;IPR036638;IPR011598	Achaete-scute transcription factor-related;Helix-loop-helix DNA-binding domain superfamily;Myc-type, basic helix-loop-helix (bHLH) domain	-	-	GO:0006357;GO:0003677;GO:0046983	biological_process;molecular_function;molecular_function	regulation of transcription by RNA polymerase II;DNA binding;protein dimerization activity	-	-	-
TraesCS3D02G312000	0.454965	0.274741	0.693236	1.04601	1.64668	0.671285	-1.23071	0.571569	6.61769	0.0371282	0.999985	-	A0A1D5WI68	Purple acid phosphatase	-	-	-	-	-	-	-	-	IPR008963;IPR004843;IPR025733;IPR015914;IPR029052	Purple acid phosphatase-like, N-terminal;Calcineurin-like phosphoesterase domain, ApaH type;Iron/zinc purple acid phosphatase-like C-terminal domain;Purple acid phosphatase, N-terminal;Metallo-dependent phosphatase-like	-	-	GO:0005829;GO:0046872;GO:0016787;GO:0016036;GO:0005618;GO:0003993;GO:0016311;GO:0009505;GO:0009506	cellular_component;molecular_function;molecular_function;biological_process;cellular_component;molecular_function;biological_process;cellular_component;cellular_component	cytosol;metal ion binding;hydrolase activity;cellular response to phosphate starvation;cell wall;acid phosphatase activity;dephosphorylation;plant-type cell wall;plasmodesma	-	-	-
TraesCS7A02G231400	0.689773	0.880044	0.444734	1.76748	0.66143	2.03659	-1.13613	2.52299	5.6556	0.0493787	0.999985	-	A0A1D6C0A3	Uncharacterized protein	-	-	-	-	-	-	-	-	IPR002125;IPR028883;IPR016193	Cytidine and deoxycytidylate deaminase domain;tRNA-specific adenosine deaminase;Cytidine deaminase-like	-	-	GO:0008251;GO:0002100;GO:0003824	molecular_function;biological_process;molecular_function	tRNA-specific adenosine deaminase activity;tRNA wobble adenosine to inosine editing;catalytic activity	-	-	-
TraesCS5D02G449400	3.80909	2.95527	3.68163	5.70265	8.57241	8.44681	-1.11339	2.6651	17.888	0.00386019	0.999985	-	M8BZS1	Auxin-responsive protein	-	-	-	-	-	-	PF02309	AUX/IAA family	IPR003311;IPR033389;IPR000270	AUX/IAA protein;AUX/IAA domain;PB1 domain	-	-	GO:0006351;GO:0005634;GO:0006355;GO:0009734	biological_process;cellular_component;biological_process;biological_process	transcription, DNA-templated;nucleus;regulation of transcription, DNA-templated;auxin-activated signaling pathway	-	-	-
TraesCS2B02G128400	2.77815	2.86327	4.5982	2.01952	1.83575	1.1033	1.05874	2.50374	10.0605	0.015715	0.999985	-	A0A1D5U8M8	Uncharacterized protein	-	-	-	-	-	-	-	-	IPR003593;IPR027417;IPR017871;IPR003439;IPR013525	AAA+ ATPase domain;P-loop containing nucleoside triphosphate hydrolase;ABC transporter, conserved site;ABC transporter-like;ABC-2 type transporter	-	-	GO:0016887;GO:0000166;GO:0016021;GO:0016020;GO:0005524	molecular_function;molecular_function;cellular_component;cellular_component;molecular_function	ATPase activity;nucleotide binding;integral component of membrane;membrane;ATP binding	-	-	-
TraesCS7D02G494900	25.3738	19.1861	23.3075	9.77031	12.9413	3.19102	1.40444	3.33476	8.75503	0.0213912	0.999985	-	A0A1D6CPS2	Uncharacterized protein	-	-	-	-	-	-	-	-	IPR001623;IPR036869	DnaJ domain;Chaperone J-domain superfamily	-	-	-	-	-	-	-	-
TraesCS2A02G378300	0.211714	0.29535	0.280573	0.807225	0.704421	0.517699	-1.35342	-0.14944	11.5276	0.0114559	0.999985	-	A0A1D5T7E7	Uncharacterized protein	-	-	-	-	-	-	-	-	IPR015345;IPR036318;IPR016166;IPR016164;IPR016167;IPR006094;IPR016170	Cytokinin dehydrogenase 1, FAD/cytokinin binding domain;FAD-binding, type 2-like superfamily;FAD-binding, type 2;FAD-linked oxidase-like, C-terminal;FAD-binding, type 2, subdomain 1;FAD linked oxidase, N-terminal;Cytokinin dehydrogenase, C-terminal domain superfamily	-	-	GO:0016614;GO:0055114;GO:0009690;GO:0016491;GO:0019139;GO:0003824;GO:0050660	molecular_function;biological_process;biological_process;molecular_function;molecular_function;molecular_function;molecular_function	oxidoreductase activity, acting on CH-OH group of donors;oxidation-reduction process;cytokinin metabolic process;oxidoreductase activity;cytokinin dehydrogenase activity;catalytic activity;flavin adenine dinucleotide binding	-	-	-
TraesCS6A02G224400	8.06822	12.9353	5.92965	4.26791	3.27141	1.78093	1.55201	2.86931	13.2106	0.00849622	0.999985	-	G3LZX9	MYB33	-	-	100859950	LOC100859950	MYB33	-	PF00249	Myb-like DNA-binding domain	IPR001005;IPR009057;IPR017930	SANT/Myb domain;Homeobox-like domain superfamily;Myb domain	-	-	GO:0003677	molecular_function	DNA binding	-	-	-
TraesCS5D02G419300	3.46269	4.97176	3.16417	2.08569	1.87785	1.67718	1.05552	2.5278	15.1453	0.00592159	0.999985	-	M8AJN1	Uncharacterized protein	-	-	-	-	-	-	PF00931	NB-ARC domain	IPR002182;IPR027417	NB-ARC;P-loop containing nucleoside triphosphate hydrolase	-	-	GO:0043531	molecular_function	ADP binding	-	-	-
TraesCS2B02G023400	0.367549	0.518851	0.231445	0.785396	0.822039	0.939773	-1.17191	0.147997	8.01465	0.025276	0.999985	-	W5BPR8	Uncharacterized protein	-	-	-	-	-	-	PF13867	Sin3 binding region of histone deacetylase complex subunit SAP30	IPR025718;IPR038291;IPR024145	Histone deacetylase complex subunit SAP30, Sin3 binding domain;SAP30, C-terminal domain superfamily;Histone deacetylase complex subunit SAP30/SAP30-like	-	-	-	-	-	-	-	-
TraesCS6B02G420600	0.711503	0.95512	1.07828	0.428381	0.406785	0.155015	1.47738	0.157932	9.78273	0.0166325	0.999985	-	A0A1D6ANT8	RING-type E3 ubiquitin transferase	-	-	-	-	-	-	-	-	IPR011989;IPR016024;IPR003613;IPR013083	Armadillo-like helical;Armadillo-type fold;U box domain;Zinc finger, RING/FYVE/PHD-type	-	-	GO:0016567;GO:0016740;GO:0004842	biological_process;molecular_function;molecular_function	protein ubiquitination;transferase activity;ubiquitin-protein transferase activity	-	-	-
TraesCS1A02G186400	2.55534	3.60406	2.60227	0.26941	0.181922	0.779915	2.84213	0.819613	23.996	0.0018085	0.999985	-	W4ZSL7	Uncharacterized protein	-	-	-	-	-	-	PF00043;PF13417	lutathione S-transferase, C-terminal domain;lutathione S-transferase, N-terminal domain	IPR004045;IPR036249;IPR010987;IPR004046;IPR036282	Glutathione S-transferase, N-terminal;Thioredoxin-like superfamily;Glutathione S-transferase, C-terminal-like;Glutathione S-transferase, C-terminal;Glutathione S-transferase, C-terminal domain superfamily	-	-	-	-	-	-	-	-
TraesCS3D02G514300	1.41938	0.756439	3.34302	0.254453	0.322167	0.294647	2.65931	0.666257	20.6006	0.00274236	0.999985	-	A0A1D5WGE4	Uncharacterized protein	-	-	-	-	-	-	-	-	IPR036291	NAD(P)-binding domain superfamily	-	-	-	-	-	-	-	-
TraesCS4A02G019800	32.4179	17.0379	48.1764	102.529	102.075	32.5207	-1.26686	6.09648	5.75538	0.047893	0.999985	-	W5DXC9	Uncharacterized protein	-	-	-	-	-	-	PF09366	Protein of unknown function (DUF1997)	IPR018971	Protein of unknown function DUF1997	-	-	-	-	-	-	-	-
TraesCS5A02G411600	1.95219	1.16697	1.48729	0.769073	0.559898	0.862726	1.0787	1.14921	11.225	0.0121811	0.999985	-	A0A1D5YPU8	Uncharacterized protein	-	-	-	-	-	-	-	-	-	-	-	-	-	-	-	-	-	-
TraesCS3A02G121400	0.233001	0.268615	0.123625	0.542145	0.588358	0.538099	-1.39453	-0.0860965	10.6274	0.0137971	0.999985	-	A0A1D5VM82	Serine/threonine protein phosphatase 2A regulatory subunit	-	-	-	-	-	-	-	-	IPR002554;IPR016024;IPR011989	Protein phosphatase 2A, regulatory B subunit, B56;Armadillo-type fold;Armadillo-like helical	-	-	GO:0019888;GO:0043666;GO:0000159;GO:0007165	molecular_function;biological_process;cellular_component;biological_process	protein phosphatase regulator activity;regulation of phosphoprotein phosphatase activity;protein phosphatase type 2A complex;signal transduction	-	-	-
TraesCS3D02G136900	7.46315	10.5527	10.7612	6.32833	5.33127	2.02688	1.09227	3.73988	6.68355	0.0365179	0.999985	-	A0A1D6RU66	Uncharacterized protein	-	-	-	-	-	-	-	-	IPR002401;IPR001128;IPR036396;IPR017972	Cytochrome P450, E-class, group I;Cytochrome P450;Cytochrome P450 superfamily;Cytochrome P450, conserved site	-	-	GO:0004497;GO:0046872;GO:0005506;GO:0055114;GO:0016705;GO:0020037;GO:0016491	molecular_function;molecular_function;molecular_function;biological_process;molecular_function;molecular_function;molecular_function	monooxygenase activity;metal ion binding;iron ion binding;oxidation-reduction process;oxidoreductase activity, acting on paired donors, with incorporation or reduction of molecular oxygen;heme binding;oxidoreductase activity	-	-	-
TraesCS3B02G003400	45.0267	11.1719	9.49737	2.31905	2.16826	2.02435	3.33448	2.96361	26.3366	0.00139414	0.999985	-	A0A077RNT5	Uncharacterized protein	-	-	-	-	-	-	PF00010	Helix-loop-helix DNA-binding domain	IPR015660;IPR036638;IPR011598	Achaete-scute transcription factor-related;Helix-loop-helix DNA-binding domain superfamily;Myc-type, basic helix-loop-helix (bHLH) domain	-	-	GO:0006357;GO:0003677;GO:0046983	biological_process;molecular_function;molecular_function	regulation of transcription by RNA polymerase II;DNA binding;protein dimerization activity	-	-	-
TraesCS2B02G051900	0.696731	0.390758	1.15282	0.281666	0.304317	0.152207	1.60307	0.335348	10.1637	0.0154134	0.999985	-	A0A1D5UAC7	Uncharacterized protein	-	-	-	-	-	-	-	-	IPR002110;IPR036770;IPR020683	Ankyrin repeat;Ankyrin repeat-containing domain superfamily;Ankyrin repeat-containing domain	-	-	GO:0016021;GO:0016020	cellular_component;cellular_component	integral component of membrane;membrane	-	-	-
TraesCS3D02G202100	0.350857	0.315183	0.187459	0.699746	0.402709	0.773448	-1.11819	0.434192	7.33406	0.0302091	0.999985	-	A0A287KWG0	Uncharacterized protein	-	-	-	-	-	-	-	-	IPR006867;IPR006868	Domain of unknown function DUF632;Domain of unknown function DUF630	-	-	-	-	-	-	-	-
TraesCS4A02G430200	16.3574	0.754527	1.09698	0.338413	0.274221	0.156748	4.54828	2.12006	12.2805	0.0101012	0.999985	-	W5DM13	Dirigent protein	-	-	-	-	-	-	PF01419;PF03018	Jacalin-like lectin domain;irigent-like protein	IPR004265;IPR036404;IPR001229	Dirigent protein;Jacalin-like lectin domain superfamily;Jacalin-like lectin domain	-	-	GO:0048046;GO:0005576	cellular_component;cellular_component	apoplast;extracellular region	-	-	-
TraesCS2B02G459100	8.20297	11.2283	3.82994	2.41898	2.17613	3.94362	1.45775	2.95464	10.1996	0.0154114	0.999985	-	A0A287J7L8	Ubiquinol oxidase	-	-	-	-	-	-	-	-	IPR038659;IPR002680	Alternative oxidase superfamily;Alternative oxidase	-	-	GO:0046872;GO:0009916;GO:0055114;GO:0016021;GO:0016020;GO:0102721;GO:0070469;GO:0016491	molecular_function;molecular_function;biological_process;cellular_component;cellular_component;molecular_function;cellular_component;molecular_function	metal ion binding;alternative oxidase activity;oxidation-reduction process;integral component of membrane;membrane;ubiquinol:oxygen oxidoreductase activity;respiratory chain;oxidoreductase activity	-	-	-
TraesCS1A02G289200	6.10858	5.54438	8.77584	1.80487	4.38754	2.71696	1.20164	0.369801	7.73023	0.0272518	0.999985	-	A0A1D5RQK0	Uncharacterized protein	-	-	-	-	-	-	-	-	-	-	-	-	-	-	-	-	-	-
TraesCS3B02G549500	1.47728	1.41554	1.92938	0.758886	1.03997	0.56861	1.03363	0.356131	8.20556	0.0240891	0.999985	-	A0A077S364	Uncharacterized protein	-	-	-	-	-	-	PF14009	omain of unknown function (DUF4228)	IPR025322	Protein of unknown function DUF4228, plant	-	-	-	-	-	-	-	-
TraesCS5B02G371200	27.1884	11.952	15.3857	8.57375	11.891	3.56978	1.19248	4.85737	6.04054	0.0439575	0.999985	-	A0A1D5Z3K9	Protein DETOXIFICATION	-	-	-	-	-	-	-	-	IPR002528	Multi antimicrobial extrusion protein	-	-	GO:0006855;GO:0015238;GO:0016021;GO:0016020;GO:0015297;GO:0055085	biological_process;molecular_function;cellular_component;cellular_component;molecular_function;biological_process	drug transmembrane transport;drug transmembrane transporter activity;integral component of membrane;membrane;antiporter activity;transmembrane transport	-	-	-
TraesCS3D02G353900	3.16282	2.89384	4.01602	0.992909	1.5973	1.35265	1.35936	0.917274	18.6426	0.00346146	0.999985	-	A0A1D5WD10	Uncharacterized protein	-	-	-	-	-	-	-	-	IPR035892;IPR000008	C2 domain superfamily;C2 domain	-	-	-	-	-	-	-	-
TraesCS3A02G231700	0.264333	0.0728934	0.240857	0.490402	0.620905	0.653046	-1.58397	-0.38534	8.23168	0.0239401	0.999985	-	A0A1D5VDS5	Mitogen-activated protein kinase	-	-	-	-	-	-	-	-	IPR003527;IPR011009;IPR017441;IPR000719	Mitogen-activated protein (MAP) kinase, conserved site;Protein kinase-like domain superfamily;Protein kinase, ATP binding site;Protein kinase domain	-	-	GO:0004674;GO:0016740;GO:0016310;GO:0016301;GO:0000165;GO:0000166;GO:0006468;GO:0005622;GO:0005524;GO:0004672;GO:0004707	molecular_function;molecular_function;biological_process;molecular_function;biological_process;molecular_function;biological_process;cellular_component;molecular_function;molecular_function;molecular_function	protein serine/threonine kinase activity;transferase activity;phosphorylation;kinase activity;MAPK cascade;nucleotide binding;protein phosphorylation;intracellular;ATP binding;protein kinase activity;MAP kinase activity	-	-	-
TraesCS3D02G009300	9.10928	2.10032	2.58761	0.756978	0.950753	0.736302	2.49858	1.08118	16.5249	0.00488395	0.999985	-	A0A1D6D7X1	Uncharacterized protein	-	-	-	-	-	-	-	-	IPR015660;IPR036638;IPR011598	Achaete-scute transcription factor-related;Helix-loop-helix DNA-binding domain superfamily;Myc-type, basic helix-loop-helix (bHLH) domain	-	-	GO:0006357;GO:0003677;GO:0046983	biological_process;molecular_function;molecular_function	regulation of transcription by RNA polymerase II;DNA binding;protein dimerization activity	-	-	-
TraesCS4B02G255500	4.0199	5.23034	3.53501	8.757	5.32599	13.1152	-1.08001	3.94503	8.47487	0.0228846	0.999985	-	A0A1D5XKC7	Uncharacterized protein	-	-	-	-	-	-	-	-	IPR027356;IPR011333;IPR000210	NPH3 domain;SKP1/BTB/POZ domain superfamily;BTB/POZ domain	-	-	-	-	-	-	-	-
TraesCS3B02G578200	132.586	60.8456	45.3887	34.4541	36.4188	45.3234	1.04139	6.21607	6.5075	0.0383796	0.999985	-	A0A077S6T5	Uncharacterized protein	-	-	-	-	-	-	PF02496	ABA/WDS induced protein	IPR003496	ABA/WDS induced protein	-	-	GO:0006950	biological_process	response to stress	-	-	-
TraesCS2A02G211300	0.432932	0.366689	0.726977	0.30837	0.281111	0.160686	1.03054	0.233028	5.66834	0.0487001	0.999985	-	A0A1D5TQZ3	Serine/threonine-protein kinase	-	-	-	-	-	-	-	-	IPR000858;IPR011009;IPR003609;IPR001480;IPR008271;IPR017441;IPR024171;IPR036426;IPR001245;IPR000719	S-locus glycoprotein domain;Protein kinase-like domain superfamily;PAN/Apple domain;Bulb-type lectin domain;Serine/threonine-protein kinase, active site;Protein kinase, ATP binding site;S-receptor-like serine/threonine-protein kinase;Bulb-type lectin domain superfamily;Serine-threonine/tyrosine-protein kinase, catalytic domain;Protein kinase domain	-	-	GO:0004674;GO:0016740;GO:0016310;GO:0016301;GO:0000166;GO:0016021;GO:0016020;GO:0005524;GO:0006468;GO:0004672;GO:0048544	molecular_function;molecular_function;biological_process;molecular_function;molecular_function;cellular_component;cellular_component;molecular_function;biological_process;molecular_function;biological_process	protein serine/threonine kinase activity;transferase activity;phosphorylation;kinase activity;nucleotide binding;integral component of membrane;membrane;ATP binding;protein phosphorylation;protein kinase activity;recognition of pollen	-	-	-
TraesCS7B02G305000	13.3627	9.17606	14.5664	53.7212	46.0588	14.0232	-1.60013	5.45231	10.9399	0.01318	0.999985	-	A0A1D6C672	Uncharacterized protein	-	-	-	-	-	-	-	-	IPR001461;IPR032799;IPR021109;IPR001969;IPR006311;IPR033121;IPR032861;IPR033873	Aspartic peptidase A1 family;Xylanase inhibitor, C-terminal;Aspartic peptidase domain superfamily;Aspartic peptidase, active site;Twin-arginine translocation pathway, signal sequence;Peptidase family A1 domain;Xylanase inhibitor, N-terminal;CND41-like	-	-	GO:0006508;GO:0016787;GO:0004190;GO:0008233	biological_process;molecular_function;molecular_function;molecular_function	proteolysis;hydrolase activity;aspartic-type endopeptidase activity;peptidase activity	-	-	-
TraesCS5A02G232600	6.78164	3.23949	5.95019	1.34611	1.23361	0.519582	2.36929	1.22253	26.5082	0.00136881	0.999985	-	A0A1D5YKI4	Uncharacterized protein	-	-	-	-	-	-	-	-	-	-	-	-	-	-	-	-	-	-
TraesCS7D02G495600	1.6915	1.10009	0.862249	0.318417	0.775797	0.508228	1.19752	1.25961	7.87347	0.026533	0.999985	-	A0A1D6CUE9	Uncharacterized protein	-	-	-	-	-	-	-	-	IPR011009;IPR019825;IPR013320;IPR008271;IPR017441;IPR001220;IPR000719	Protein kinase-like domain superfamily;Legume lectin, beta chain, Mn/Ca-binding site;Concanavalin A-like lectin/glucanase domain superfamily;Serine/threonine-protein kinase, active site;Protein kinase, ATP binding site;Legume lectin domain;Protein kinase domain	-	-	GO:0030246;GO:0016021;GO:0016020;GO:0005524;GO:0006468;GO:0004672	molecular_function;cellular_component;cellular_component;molecular_function;biological_process;molecular_function	carbohydrate binding;integral component of membrane;membrane;ATP binding;protein phosphorylation;protein kinase activity	-	-	-
TraesCS5D02G235600	8.49309	2.74177	7.65634	2.96931	3.55442	1.32845	1.27352	1.62321	5.85748	0.0464328	0.999985	-	A0A1D5ZP37	Uncharacterized protein	-	-	-	-	-	-	-	-	-	-	-	-	-	-	-	-	-	-
TraesCS3D02G159800	65.2588	34.3103	80.081	178.142	130.287	66.1379	-1.04742	7.77676	5.67875	0.0490288	0.999985	-	A0A1D5WTF4	Uncharacterized protein	-	-	-	-	-	-	-	-	IPR036291;IPR002347	NAD(P)-binding domain superfamily;Short-chain dehydrogenase/reductase SDR	-	-	GO:0009536;GO:0055114;GO:0015996;GO:0016021;GO:0016020;GO:0010304;GO:0016491	cellular_component;biological_process;biological_process;cellular_component;cellular_component;biological_process;molecular_function	plastid;oxidation-reduction process;chlorophyll catabolic process;integral component of membrane;membrane;PSII associated light-harvesting complex II catabolic process;oxidoreductase activity	-	-	-
TraesCS6D02G211200	2.75587	5.57838	1.83077	1.82575	1.46402	1.05708	1.24547	1.57763	6.95798	0.0338442	0.999985	-	A0A1D6B4T4	Uncharacterized protein	-	-	-	-	-	-	-	-	IPR001005;IPR009057;IPR017930	SANT/Myb domain;Homeobox-like domain superfamily;Myb domain	-	-	GO:0003677	molecular_function	DNA binding	-	-	-
TraesCS5B02G317400	1.34567	1.64095	3.29531	3.75446	4.468	5.10791	-1.07991	2.40571	7.80847	0.0270234	0.999985	-	W5FFH8	Uncharacterized protein	-	-	-	-	-	-	PF00046;PF02183	Homeobox domain;Homeobox associated leucine zipper	IPR000047;IPR001356;IPR003106;IPR017970;IPR009057	Helix-turn-helix motif;Homeobox domain;Leucine zipper, homeobox-associated;Homeobox, conserved site;Homeobox-like domain superfamily	-	-	GO:0006355;GO:0003677;GO:0003700;GO:0005634;GO:0043565	biological_process;molecular_function;molecular_function;cellular_component;molecular_function	regulation of transcription, DNA-templated;DNA binding;DNA binding transcription factor activity;nucleus;sequence-specific DNA binding	-	-	-
TraesCS5B02G468400	0.737235	1.44326	1.17178	0.790651	0.309098	0.401554	1.17067	0.472044	6.12644	0.0426751	0.999985	-	A0A1D5ZD03	Phenylalanine ammonia-lyase	-	-	-	-	-	-	-	-	IPR005922;IPR024083;IPR008948;IPR001106;IPR022313	Phenylalanine ammonia-lyase;Fumarase/histidase, N-terminal;L-Aspartase-like;Aromatic amino acid lyase;Phenylalanine/histidine ammonia-lyases, active site	-	-	GO:0009800;GO:0016841;GO:0006559;GO:0005737;GO:0016829;GO:0045548;GO:0003824;GO:0009698	biological_process;molecular_function;biological_process;cellular_component;molecular_function;molecular_function;molecular_function;biological_process	cinnamic acid biosynthetic process;ammonia-lyase activity;L-phenylalanine catabolic process;cytoplasm;lyase activity;phenylalanine ammonia-lyase activity;catalytic activity;phenylpropanoid metabolic process	-	-	-
TraesCS7B02G216700	9.8121	8.32867	11.0411	4.17712	4.46175	1.49505	1.5397	2.58573	13.6892	0.00779829	0.999985	-	A0A1D6CC89	Uncharacterized protein	-	-	-	-	-	-	-	-	IPR010903	Protein of unknown function DUF1517	-	-	GO:0016021;GO:0016020	cellular_component;cellular_component	integral component of membrane;membrane	-	-	-
TraesCS3D02G431700	7.98109	11.2618	6.33251	14.2891	17.0987	24.3191	-1.11225	4.23486	11.7955	0.0110892	0.999985	-	A0A1D6RT69	Uncharacterized protein	-	-	-	-	-	-	-	-	IPR003441;IPR036093	NAC domain;NAC domain superfamily	-	-	GO:0006355;GO:0005634;GO:0006351;GO:0003677	biological_process;cellular_component;biological_process;molecular_function	regulation of transcription, DNA-templated;nucleus;transcription, DNA-templated;DNA binding	-	-	-
TraesCS7B02G350300	0.771191	1.07037	1.66073	4.87246	4.32878	6.2811	-2.13861	2.63815	36.1186	0.000548942	0.999985	-	A0A1D6C480	Uncharacterized protein	-	-	-	-	-	-	-	-	IPR017853;IPR001360;IPR033132	Glycoside hydrolase superfamily;Glycoside hydrolase family 1;Glycosyl hydrolases family 1, N-terminal conserved site	-	-	GO:0005975;GO:0004553	biological_process;molecular_function	carbohydrate metabolic process;hydrolase activity, hydrolyzing O-glycosyl compounds	-	-	-
TraesCS7D02G269800	1.29081	1.53063	1.0958	2.20253	2.39027	3.66004	-1.06528	1.72287	11.2466	0.0121273	0.999985	-	A0A1D6D4L7	Uncharacterized protein	-	-	-	-	-	-	-	-	IPR013154;IPR013149;IPR011032;IPR036291;IPR002328;IPR020843	Alcohol dehydrogenase, N-terminal;Alcohol dehydrogenase, C-terminal;GroES-like superfamily;NAD(P)-binding domain superfamily;Alcohol dehydrogenase, zinc-type, conserved site;Polyketide synthase, enoylreductase domain	-	-	GO:0055114;GO:0016491;GO:0008270;GO:0046872	biological_process;molecular_function;molecular_function;molecular_function	oxidation-reduction process;oxidoreductase activity;zinc ion binding;metal ion binding	-	-	-
TraesCS7D02G312700	2.05626	1.47291	1.74151	0.82378	0.671148	0.663586	1.29641	0.713404	20.0044	0.00286675	0.999985	-	A0A1D6CUH3	Uncharacterized protein	-	-	-	-	-	-	-	-	IPR010903	Protein of unknown function DUF1517	-	-	GO:0016021;GO:0016020	cellular_component;cellular_component	integral component of membrane;membrane	-	-	-
TraesCS6A02G235900	8.55805	7.2011	4.50258	2.57139	2.64229	2.6755	1.3713	2.54931	21.8317	0.00225977	0.999985	-	A0A1D6S7R2	Uncharacterized protein	-	-	-	-	-	-	-	-	IPR001199;IPR036400	Cytochrome b5-like heme/steroid binding domain;Cytochrome b5-like heme/steroid binding domain superfamily	-	-	GO:0016021;GO:0016020	cellular_component;cellular_component	integral component of membrane;membrane	-	-	-
TraesCS2B02G312400	1.82186	0.74129	1.04974	0.641204	0.541226	0.577492	1.04652	0.270531	6.26176	0.0407367	0.999985	-	W5BH26	Uncharacterized protein	-	-	-	-	-	-	PF17144;PF14204	Ribosomal large subunit proteins 60S L5, and 50S L18;Ribosomal L18 C-terminal region	IPR005485;IPR025607	Ribosomal protein L5 eukaryotic/L18 archaeal;Ribosomal protein L5 eukaryotic/L18 archaeal, C-terminal	-	-	GO:0003735;GO:0005622;GO:0008097;GO:0006412;GO:0005840	molecular_function;cellular_component;molecular_function;biological_process;cellular_component	structural constituent of ribosome;intracellular;5S rRNA binding;translation;ribosome	-	-	-
TraesCS3B02G076900	4.33663	2.60071	3.46859	1.35997	1.47417	1.27088	1.34941	2.23662	25.5273	0.00146031	0.999985	-	W5D295	Uncharacterized protein	-	-	-	-	-	-	PF00314;PF00069	Thaumatin family;Protein kinase domain	IPR011009;IPR008271;IPR017441;IPR037176;IPR001938;IPR017949;IPR000719	Protein kinase-like domain superfamily;Serine/threonine-protein kinase, active site;Protein kinase, ATP binding site;Osmotin/thaumatin-like superfamily;Thaumatin;Thaumatin, conserved site;Protein kinase domain	-	-	GO:0016021;GO:0005524;GO:0016020;GO:0006468;GO:0004672	cellular_component;molecular_function;cellular_component;biological_process;molecular_function	integral component of membrane;ATP binding;membrane;protein phosphorylation;protein kinase activity	-	-	-
TraesCS7B02G067700	5.95171	3.31232	4.64055	2.49583	2.94934	1.54825	1.00137	2.44216	8.97056	0.0201348	0.999985	-	A0A1D6CF09	Uncharacterized protein	-	-	-	-	-	-	-	-	IPR022343;IPR022340;IPR017981	GCR1-cAMP receptor;G protein-coupled receptor GCR1 putative;GPCR, family 2-like	-	-	GO:0009738;GO:0010231;GO:0009785;GO:0000278;GO:0009788;GO:0032960;GO:0005774;GO:0005794;GO:0016020;GO:0009939;GO:0004888;GO:0010244;GO:0009735;GO:0009845;GO:0006571;GO:0016021;GO:0009908;GO:0007166;GO:0005886;GO:0009094;GO:0007202;GO:0009742	biological_process;biological_process;biological_process;biological_process;biological_process;biological_process;cellular_component;cellular_component;cellular_component;biological_process;molecular_function;biological_process;biological_process;biological_process;biological_process;cellular_component;biological_process;biological_process;cellular_component;biological_process;biological_process;…	abscisic acid-activated signaling pathway;maintenance of seed dormancy;blue light signaling pathway;mitotic cell cycle;negative regulation of abscisic acid-activated signaling pathway;regulation of inositol trisphosphate biosynthetic process;vacuolar membrane;Golgi apparatus;membrane;positive regulation of gibberellic acid mediated signaling pathway;transmembrane signaling receptor activity;respo…	-	-	-
TraesCS5A02G253800	11.2979	6.47334	7.17909	22.871	28.7108	10.587	-1.30372	4.56006	10.5097	0.0144212	0.999985	-	A0A1D5YG64	Uncharacterized protein	-	-	-	-	-	-	-	-	IPR001810;IPR017451;IPR036047	F-box domain;F-box associated interaction domain;F-box-like domain superfamily	-	-	-	-	-	-	-	-
TraesCS2A02G318800	1.63043	1.17172	2.59102	6.43521	6.21875	1.52721	-1.37961	1.72901	5.74551	0.0480373	0.999985	-	M8A548	Uncharacterized protein	-	-	-	-	-	-	-	-	-	-	-	-	-	-	-	-	-	-
TraesCS5A02G356100	3.15299	3.89246	3.68461	7.85615	5.60948	8.71644	-1.03693	3.90769	17.3452	0.00418418	0.999985	-	A0A1D6DAF1	Uncharacterized protein	-	-	-	-	-	-	-	-	IPR036236;IPR013087	Zinc finger C2H2 superfamily;Zinc finger C2H2-type	-	-	GO:0003676	molecular_function	nucleic acid binding	-	-	-
TraesCS6A02G271600	0.982539	0.506557	0.786678	2.11292	1.43253	4.45927	-1.81105	2.22186	13.5678	0.0079681	0.999985	-	A0A1D6S7V5	Uncharacterized protein	-	-	-	-	-	-	-	-	IPR004294	Carotenoid oxygenase	-	-	GO:0046872;GO:0016702;GO:0055114;GO:0009507;GO:0010287	molecular_function;molecular_function;biological_process;cellular_component;cellular_component	metal ion binding;oxidoreductase activity, acting on single donors with incorporation of molecular oxygen, incorporation of two atoms of oxygen;oxidation-reduction process;chloroplast;plastoglobule	-	-	-
TraesCS5A02G439400	0.226382	0.181757	0.263326	0.500877	0.471606	0.39211	-1.01032	0.189052	8.9548	0.0200729	0.999985	-	A0A1D5YEJ8	Uncharacterized protein	-	-	-	-	-	-	-	-	IPR013083	Zinc finger, RING/FYVE/PHD-type	-	-	-	-	-	-	-	-
TraesCS6D02G051700	6.35098	4.98228	6.00727	2.77982	4.11332	1.34355	1.0866	2.03651	7.12738	0.0323204	0.999985	-	A0A1D6BBX1	Uncharacterized protein	-	-	-	-	-	-	-	-	IPR038408;IPR002902	Gnk2-homologous domain superfamily;Gnk2-homologous domain	-	-	GO:0016021;GO:0016020	cellular_component;cellular_component	integral component of membrane;membrane	-	-	-
TraesCS6B02G082900	0.0244847	0.157265	0.239835	0.640921	0.38951	0.501842	-1.87293	0.326446	6.32033	0.0404974	0.999985	-	A0A1D6B0D4	Uncharacterized protein	-	-	-	-	-	-	-	-	IPR011009;IPR011659;IPR008271;IPR017441;IPR011042;IPR000719	Protein kinase-like domain superfamily;WD40-like Beta Propeller;Serine/threonine-protein kinase, active site;Protein kinase, ATP binding site;Six-bladed beta-propeller, TolB-like;Protein kinase domain	-	-	GO:0004672;GO:0005524;GO:0006468	molecular_function;molecular_function;biological_process	protein kinase activity;ATP binding;protein phosphorylation	-	-	-
TraesCS2A02G224100	0.350387	0.173118	0.572023	1.01909	0.825786	0.584416	-1.13929	0.508218	5.66117	0.0491875	0.999985	-	A0A1D6RKD0	Uncharacterized protein	-	-	-	-	-	-	-	-	IPR036770;IPR002110;IPR021832;IPR020683	Ankyrin repeat-containing domain superfamily;Ankyrin repeat;Ankyrin repeat domain-containing protein 13;Ankyrin repeat-containing domain	-	-	-	-	-	-	-	-
TraesCS4A02G164000	0.328248	0.314531	0.214352	0.456275	0.522438	0.826979	-1.06014	0.0909942	6.52831	0.0377122	0.999985	-	A0A1D6RV82	Uncharacterized protein	-	-	-	-	-	-	-	-	IPR036047;IPR035965;IPR001810;IPR000014;IPR015915	F-box-like domain superfamily;PAS domain superfamily;F-box domain;PAS domain;Kelch-type beta propeller	-	-	-	-	-	-	-	-
TraesCSU02G248500	31.1576	2.53372	7.38259	2.71187	1.72658	3.22995	2.42031	1.30365	7.68906	0.0278656	0.999985	-	T1L6Y4	Uncharacterized protein	-	-	-	-	-	-	-	-	-	-	-	-	-	-	-	-	-	-
TraesCS7B02G254100	0.110636	0.291535	0.0180619	1.27794	0.949859	0.702641	-2.78212	0.508259	12.0915	0.0104744	0.999985	-	A0A1D6CRE5	Uncharacterized protein	-	-	-	-	-	-	-	-	IPR002401;IPR001128;IPR036396;IPR017972	Cytochrome P450, E-class, group I;Cytochrome P450;Cytochrome P450 superfamily;Cytochrome P450, conserved site	-	-	GO:0004497;GO:0046872;GO:0005506;GO:0055114;GO:0016705;GO:0020037;GO:0016491;GO:0010268;GO:0016131	molecular_function;molecular_function;molecular_function;biological_process;molecular_function;molecular_function;molecular_function;biological_process;biological_process	monooxygenase activity;metal ion binding;iron ion binding;oxidation-reduction process;oxidoreductase activity, acting on paired donors, with incorporation or reduction of molecular oxygen;heme binding;oxidoreductase activity;brassinosteroid homeostasis;brassinosteroid metabolic process	-	-	-
TraesCS7A02G173100	0.68185	1.9764	0.979575	0.423072	0.3367	0.454908	1.59414	0.356596	10.5555	0.0141295	0.999985	-	A0A1D5YXC3	Uncharacterized protein	-	-	-	-	-	-	-	-	IPR012442	Protein of unknown function DUF1645, plant	-	-	-	-	-	-	-	-
TraesCS3D02G427300	0.573947	0.570087	2.23714	0.243169	0.0841039	0.542557	1.95784	1.48249	5.7158	0.0484753	0.999985	-	A0A1D5WHG7	Uncharacterized protein	-	-	-	-	-	-	-	-	IPR011989;IPR016024	Armadillo-like helical;Armadillo-type fold	-	-	-	-	-	-	-	-
TraesCS1A02G266000	4.23492	0.850672	1.19687	0.470765	0.448785	0.60926	2.04143	1.15054	10.3895	0.0147949	0.999985	-	W4ZRX7	Uncharacterized protein	-	-	-	-	-	-	PF01764;PF05057	Lipase (class 3);Putative serine esterase (DUF676)	IPR002921;IPR029058;IPR033556	Fungal lipase-like domain;Alpha/Beta hydrolase fold;Phospholipase A1-II	-	-	GO:0016787;GO:0008970;GO:0006629	molecular_function;molecular_function;biological_process	hydrolase activity;phosphatidylcholine 1-acylhydrolase activity;lipid metabolic process	-	-	-
TraesCS6D02G166400	1.83271	1.83945	2.74449	15.6923	7.18163	3.87796	-2.04068	3.72518	16.0064	0.00529559	0.999985	-	A0A1D6BDA9	ADP,ATP carrier protein	-	-	-	-	-	-	-	-	IPR004667	ADP/ATP carrier protein	-	-	GO:0015867;GO:0006862;GO:0009536;GO:0015866;GO:0000166;GO:0016021;GO:0009507;GO:0016020;GO:0005524;GO:0005471;GO:0031969	biological_process;biological_process;cellular_component;biological_process;molecular_function;cellular_component;cellular_component;cellular_component;molecular_function;molecular_function;cellular_component	ATP transport;nucleotide transport;plastid;ADP transport;nucleotide binding;integral component of membrane;chloroplast;membrane;ATP binding;ATP:ADP antiporter activity;chloroplast membrane	-	-	-
TraesCS6A02G224200	2.62237	6.96543	2.95913	1.54809	0.847592	1.88952	1.5658	1.65555	9.38812	0.0184548	0.999985	-	W5G9U4	Uncharacterized protein	-	-	-	-	-	-	PF00249	Myb-like DNA-binding domain	IPR001005;IPR009057;IPR017930	SANT/Myb domain;Homeobox-like domain superfamily;Myb domain	-	-	GO:0003677	molecular_function	DNA binding	-	-	-
TraesCS3B02G002500	106.192	39.1672	46.0664	23.7153	28.3439	34.0319	1.15277	5.45491	8.11931	0.0249813	0.999985	-	A0A1D5VRR8	Uncharacterized protein	-	-	-	-	-	-	-	-	IPR015660;IPR036638;IPR011598	Achaete-scute transcription factor-related;Helix-loop-helix DNA-binding domain superfamily;Myc-type, basic helix-loop-helix (bHLH) domain	-	-	GO:0006357;GO:0003677;GO:0046983	biological_process;molecular_function;molecular_function	regulation of transcription by RNA polymerase II;DNA binding;protein dimerization activity	-	-	-
TraesCS2D02G003200	5.01114	2.3478	3.95385	1.89804	2.28713	1.3945	1.02738	3.31131	9.50889	0.0179042	0.999985	-	A0A1D5V2Z3	Uncharacterized protein	-	-	-	-	-	-	-	-	IPR032675;IPR038005;IPR002182;IPR027417	Leucine-rich repeat domain superfamily;Virus X resistance protein-like, coiled-coil domain;NB-ARC;P-loop containing nucleoside triphosphate hydrolase	-	-	GO:0043531	molecular_function	ADP binding	-	-	-
TraesCS6D02G077000	91.8863	52.6161	57.6611	40.8243	36.6561	16.6989	1.11497	6.13491	8.50532	0.0227158	0.999985	-	N1QQJ1	Uncharacterized protein	-	-	-	-	-	-	PF01027	Inhibitor of apoptosis-promoting Bax1	IPR006214	Bax inhibitor 1-related	-	-	GO:0016021;GO:0016020	cellular_component;cellular_component	integral component of membrane;membrane	-	-	-
TraesCS2B02G189300	7.0994	8.65271	7.26678	3.3553	4.01276	3.8502	1.04896	3.70821	24.2844	0.00168115	0.999985	-	A0A1D6RN38	Phospho-2-dehydro-3-deoxyheptonate aldolase	-	-	-	-	-	-	-	-	IPR013785;IPR002480	Aldolase-type TIM barrel;DAHP synthetase, class II	-	-	GO:0016740;GO:0009536;GO:0008652;GO:0009507;GO:0009423;GO:0003849;GO:0009073;GO:0003824	molecular_function;cellular_component;biological_process;cellular_component;biological_process;molecular_function;biological_process;molecular_function	transferase activity;plastid;cellular amino acid biosynthetic process;chloroplast;chorismate biosynthetic process;3-deoxy-7-phosphoheptulonate synthase activity;aromatic amino acid family biosynthetic process;catalytic activity	-	-	-
TraesCS6B02G258600	2.65324	1.78392	2.4471	1.00013	1.51033	0.421132	1.24337	2.06494	7.41113	0.0299624	0.999985	-	A0A1D6AQ04	Phenylalanine ammonia-lyase	-	-	-	-	-	-	-	-	IPR005922;IPR024083;IPR001106;IPR008948;IPR022313;IPR023144	Phenylalanine ammonia-lyase;Fumarase/histidase, N-terminal;Aromatic amino acid lyase;L-Aspartase-like;Phenylalanine/histidine ammonia-lyases, active site;Phenylalanine ammonia-lyase, shielding domain superfamily	-	-	GO:0016841;GO:0009800;GO:0006559;GO:0005737;GO:0016829;GO:0045548;GO:0003824;GO:0009698	molecular_function;biological_process;biological_process;cellular_component;molecular_function;molecular_function;molecular_function;biological_process	ammonia-lyase activity;cinnamic acid biosynthetic process;L-phenylalanine catabolic process;cytoplasm;lyase activity;phenylalanine ammonia-lyase activity;catalytic activity;phenylpropanoid metabolic process	-	-	-
TraesCS2D02G496300	1.97811	0.767794	1.51584	0.897498	0.627846	0.493465	1.08592	1.91477	7.10309	0.0325332	0.999985	-	A0A1D5UPV2	Uncharacterized protein	-	-	-	-	-	-	-	-	IPR032675;IPR011009;IPR013210;IPR001611;IPR008271;IPR017441;IPR025875;IPR003591;IPR000719	Leucine-rich repeat domain superfamily;Protein kinase-like domain superfamily;Leucine-rich repeat-containing N-terminal, plant-type;Leucine-rich repeat;Serine/threonine-protein kinase, active site;Protein kinase, ATP binding site;Leucine rich repeat 4;Leucine-rich repeat, typical subtype;Protein kinase domain	-	-	GO:0004674;GO:0016740;GO:0016310;GO:0016301;GO:0000166;GO:0016021;GO:0016020;GO:0006468;GO:0005524;GO:0004672	molecular_function;molecular_function;biological_process;molecular_function;molecular_function;cellular_component;cellular_component;biological_process;molecular_function;molecular_function	protein serine/threonine kinase activity;transferase activity;phosphorylation;kinase activity;nucleotide binding;integral component of membrane;membrane;protein phosphorylation;ATP binding;protein kinase activity	-	-	-
TraesCS5B02G152400	5.63593	5.19288	6.34118	3.41764	2.53858	2.28655	1.06934	1.38561	15.2853	0.00578593	0.999985	-	M8BV21	Putative calcium-binding protein CML25/26	-	-	-	-	-	-	PF13833;PF13499	-hand domain pair;-hand domain pair	IPR018247;IPR011992;IPR002048	EF-Hand 1, calcium-binding site;EF-hand domain pair;EF-hand domain	-	-	GO:0005509	molecular_function	calcium ion binding	-	-	-
TraesCS7B02G083400	13.7772	5.96748	16.914	5.97628	3.75724	0.954523	1.79049	2.99208	7.25874	0.0311997	0.999985	-	A0A1D6D8Z9	Uncharacterized protein	-	-	-	-	-	-	-	-	IPR002068;IPR008978;IPR031107	Alpha crystallin/Hsp20 domain;HSP20-like chaperone;Small heat shock protein HSP20	-	-	-	-	-	-	-	-
TraesCS2B02G122400	0.149097	0.196441	0.243407	0.446035	0.501984	0.363457	-1.1467	-0.128589	8.3557	0.023206	0.999985	-	M7YW45	Vacuolar-sorting receptor 1	-	-	-	-	-	-	PF02225	PA domain	IPR018097;IPR003137	EGF-like calcium-binding, conserved site;PA domain	-	-	GO:0016020;GO:0016021;GO:0005509	cellular_component;cellular_component;molecular_function	membrane;integral component of membrane;calcium ion binding	-	-	-
TraesCS7D02G175900	5.38254	5.27293	3.75731	0.987115	2.26526	3.2148	1.16156	2.39409	6.7448	0.0358979	0.999985	-	A0A1D6D0L1	Uncharacterized protein	-	-	-	-	-	-	-	-	IPR013785;IPR001155	Aldolase-type TIM barrel;NADH:flavin oxidoreductase/NADH oxidase, N-terminal	-	-	GO:0055114;GO:0016491;GO:0010181;GO:0003824	biological_process;molecular_function;molecular_function;molecular_function	oxidation-reduction process;oxidoreductase activity;FMN binding;catalytic activity	-	-	-
TraesCS1D02G177700	3.31664	2.89787	5.95034	1.18368	1.69262	2.05598	1.30564	0.947855	10.7136	0.0136475	0.999985	-	A0A1D5SWX9	Uncharacterized protein	-	-	-	-	-	-	-	-	-	-	-	-	-	-	-	-	-	-
TraesCS1D02G425400	1.86413	1.90757	2.35282	0.705352	1.69681	0.629593	1.0244	1.28428	5.65323	0.0494006	0.999985	-	A0A1D5SWF4	Uncharacterized protein	-	-	-	-	-	-	-	-	IPR036291;IPR002225	NAD(P)-binding domain superfamily;3-beta hydroxysteroid dehydrogenase/isomerase	-	-	GO:0055114;GO:0016616;GO:0006694;GO:0003854	biological_process;molecular_function;biological_process;molecular_function	oxidation-reduction process;oxidoreductase activity, acting on the CH-OH group of donors, NAD or NADP as acceptor;steroid biosynthetic process;3-beta-hydroxy-delta5-steroid dehydrogenase activity	-	-	-
TraesCS4A02G352700	1.09786	1.75301	1.83741	0.609016	0.675617	0.705217	1.24501	0.858796	14.9026	0.00616654	0.999985	-	W5DVL6	Uncharacterized protein	-	-	-	-	-	-	-	-	IPR036236;IPR013087	Zinc finger C2H2 superfamily;Zinc finger C2H2-type	-	-	GO:0003676	molecular_function	nucleic acid binding	-	-	-
TraesCS4D02G055600	0.954306	0.971578	0.963096	0.490233	0.438135	0.100177	1.49754	0.124055	7.03978	0.0330099	0.999985	-	A0A1D5Y9G3	Uncharacterized protein	-	-	-	-	-	-	-	-	IPR023213;IPR003480	Chloramphenicol acetyltransferase-like domain superfamily;Transferase	-	-	GO:0016747	molecular_function	transferase activity, transferring acyl groups other than amino-acyl groups	-	-	-
TraesCS2A02G054200	3.55194	8.89166	1.81342	2.0751	1.89891	0.928009	1.5655	2.38265	6.32195	0.0404784	0.999985	-	A0A1D5TMV0	Glycosyltransferase	-	-	-	-	-	-	-	-	IPR002213;IPR035595	UDP-glucuronosyl/UDP-glucosyltransferase;UDP-glycosyltransferase family, conserved site	-	-	GO:0016758;GO:0016740;GO:0008152;GO:0016757	molecular_function;molecular_function;biological_process;molecular_function	transferase activity, transferring hexosyl groups;transferase activity;metabolic process;transferase activity, transferring glycosyl groups	-	-	-
TraesCS4A02G101700	9.75843	5.7882	9.66995	28.2742	27.0321	40.8745	-1.92745	4.21009	40.8807	0.000373478	0.999985	-	W5DZ35	Uncharacterized protein	-	-	-	-	-	-	PF09713	Plant protein 1589 of unknown function (A_thal_3526)	IPR006476	Conserved hypothetical protein CHP01589, plant	-	-	-	-	-	-	-	-
TraesCS1D02G139700	0.252699	0.285378	0.38897	0.719972	0.67456	0.541904	-1.05291	0.324367	9.59142	0.0173182	0.999985	-	A0A1D5SPH9	Uncharacterized protein	-	-	-	-	-	-	-	-	IPR011009;IPR013320;IPR008271;IPR017441;IPR001220;IPR000719	Protein kinase-like domain superfamily;Concanavalin A-like lectin/glucanase domain superfamily;Serine/threonine-protein kinase, active site;Protein kinase, ATP binding site;Legume lectin domain;Protein kinase domain	-	-	GO:0030246;GO:0016021;GO:0005524;GO:0016020;GO:0006468;GO:0004672	molecular_function;cellular_component;molecular_function;cellular_component;biological_process;molecular_function	carbohydrate binding;integral component of membrane;ATP binding;membrane;protein phosphorylation;protein kinase activity	-	-	-
TraesCS6A02G012300	0.190527	0.336604	0.378909	0.788757	0.781431	0.333339	-1.05854	0.925799	5.61571	0.0499481	0.999985	-	A0A1D6AIV8	Uncharacterized protein	-	-	-	-	-	-	-	-	IPR002401;IPR001128;IPR036396	Cytochrome P450, E-class, group I;Cytochrome P450;Cytochrome P450 superfamily	-	-	GO:0055114;GO:0016705;GO:0020037;GO:0005506	biological_process;molecular_function;molecular_function;molecular_function	oxidation-reduction process;oxidoreductase activity, acting on paired donors, with incorporation or reduction of molecular oxygen;heme binding;iron ion binding	-	-	-
TraesCS5D02G129100	0.301964	0.268969	0.149974	0.62768	0.515491	1.159	-1.65687	0.485468	12.7028	0.00920705	0.999985	-	N1R5M1	Uncharacterized protein	-	-	-	-	-	-	-	-	-	-	-	-	GO:0016021;GO:0016020	cellular_component;cellular_component	integral component of membrane;membrane	-	-	-
TraesCS4A02G033600	22.1504	31.7917	28.7918	16.5732	13.5826	10.0494	1.05828	4.08058	15.7979	0.00534706	0.999985	-	C7AE91	Blue copper protein	-	-	100415859	BCP	blue copper protein	-	PF02298	Plastocyanin-like domain	IPR003245;IPR008972	Phytocyanin domain;Cupredoxin	-	-	GO:0022900;GO:0009055;GO:0016020;GO:0016021	biological_process;molecular_function;cellular_component;cellular_component	electron transport chain;electron transfer activity;membrane;integral component of membrane	-	-	-
TraesCS7B02G141900	0.886108	1.6911	2.46607	1.06945	0.7913	0.64993	1.01944	1.9507	5.83071	0.04681	0.999985	-	A0A1D6SES4	Uncharacterized protein	-	-	-	-	-	-	-	-	IPR011009;IPR019825;IPR013320;IPR008271;IPR017441;IPR001220;IPR001245;IPR000719	Protein kinase-like domain superfamily;Legume lectin, beta chain, Mn/Ca-binding site;Concanavalin A-like lectin/glucanase domain superfamily;Serine/threonine-protein kinase, active site;Protein kinase, ATP binding site;Legume lectin domain;Serine-threonine/tyrosine-protein kinase, catalytic domain;Protein kinase domain	-	-	GO:0030246;GO:0016021;GO:0005524;GO:0016020;GO:0006468;GO:0004672	molecular_function;cellular_component;molecular_function;cellular_component;biological_process;molecular_function	carbohydrate binding;integral component of membrane;ATP binding;membrane;protein phosphorylation;protein kinase activity	-	-	-
TraesCS1B02G043600	2.24465	0.941917	0.873456	0.613248	0.186346	0.42607	1.73673	0.461953	9.07096	0.0198555	0.999985	-	M7ZXM7	Uncharacterized protein	-	-	-	-	-	-	-	-	-	-	-	-	-	-	-	-	-	-
TraesCS2D02G591300	0.43848	0.408944	0.299205	0.609202	0.716581	1.0809	-1.05654	0.508499	8.34847	0.0232476	0.999985	-	A0A1D5TVR7	Uncharacterized protein	-	-	-	-	-	-	-	-	IPR032675;IPR038005;IPR002182;IPR027417	Leucine-rich repeat domain superfamily;Virus X resistance protein-like, coiled-coil domain;NB-ARC;P-loop containing nucleoside triphosphate hydrolase	-	-	GO:0043531	molecular_function	ADP binding	-	-	-
TraesCS3B02G313600	4.02541	8.22923	7.29536	2.73025	2.89714	3.63199	1.0908	2.78022	10.6027	0.0140333	0.999985	-	A0A1D5W2A8	Glycosyltransferase	-	-	-	-	-	-	-	-	IPR002213;IPR035595	UDP-glucuronosyl/UDP-glucosyltransferase;UDP-glycosyltransferase family, conserved site	-	-	GO:0016740;GO:0016021;GO:0016020;GO:0016758;GO:0016757;GO:0008152	molecular_function;cellular_component;cellular_component;molecular_function;molecular_function;biological_process	transferase activity;integral component of membrane;membrane;transferase activity, transferring hexosyl groups;transferase activity, transferring glycosyl groups;metabolic process	-	-	-
TraesCS5B02G227700	3.78874	2.98461	2.2319	1.21534	1.12396	1.10137	1.39826	0.894254	20.8688	0.00255642	0.999985	-	W5FIE7	Uncharacterized protein	-	-	-	-	-	-	PF13499	#NAME?	IPR018247;IPR011992;IPR002048	EF-Hand 1, calcium-binding site;EF-hand domain pair;EF-hand domain	-	-	GO:0016020;GO:0016021;GO:0005509	cellular_component;cellular_component;molecular_function	membrane;integral component of membrane;calcium ion binding	-	-	-
TraesCS1D02G190000	27.7396	16.6056	12.3339	11.5179	9.9929	5.68472	1.07193	3.77176	7.74005	0.0275018	0.999985	-	I7FHT3	Glutathione transferase 2	-	-	101290600	LOC101290600	glutathione transferase 2	-	PF13410;PF02798	lutathione S-transferase, C-terminal domain;lutathione S-transferase, N-terminal domain	IPR004045;IPR036282;IPR036249;IPR010987	Glutathione S-transferase, N-terminal;Glutathione S-transferase, C-terminal domain superfamily;Thioredoxin-like superfamily;Glutathione S-transferase, C-terminal-like	-	-	GO:0016740	molecular_function	transferase activity	-	-	-
TraesCS5A02G316800	1.04074	1.0494	1.58117	2.64751	2.03804	2.9676	-1.05203	2.0467	12.6131	0.00927112	0.999985	-	A0A1D5YBD3	Uncharacterized protein	-	-	-	-	-	-	-	-	IPR000047;IPR001356;IPR003106;IPR017970;IPR009057	Helix-turn-helix motif;Homeobox domain;Leucine zipper, homeobox-associated;Homeobox, conserved site;Homeobox-like domain superfamily	-	-	GO:0006355;GO:0003677;GO:0003700;GO:0005634;GO:0043565	biological_process;molecular_function;molecular_function;cellular_component;molecular_function	regulation of transcription, DNA-templated;DNA binding;DNA binding transcription factor activity;nucleus;sequence-specific DNA binding	-	-	-
TraesCS1A02G186600	5.95416	2.16952	7.90103	0.856708	0.433876	0.606242	3.07832	1.55441	31.9941	0.000797838	0.999985	-	A0A1D5RWE4	Uncharacterized protein	-	-	-	-	-	-	-	-	IPR004045;IPR036249;IPR010987;IPR004046;IPR036282	Glutathione S-transferase, N-terminal;Thioredoxin-like superfamily;Glutathione S-transferase, C-terminal-like;Glutathione S-transferase, C-terminal;Glutathione S-transferase, C-terminal domain superfamily	-	-	-	-	-	-	-	-
TraesCS2D02G594500	1.69209	1.48741	1.91167	0.652165	0.754941	0.551402	1.38711	1.41174	27.2624	0.00121056	0.999985	-	W5BYS3	Uncharacterized protein	-	-	-	-	-	-	PF04068;PF00005;PF00037	Possible Fer4-like domain in RNase L inhibitor, RLI;ABC transporter;4Fe-4S binding domain	IPR017896;IPR007209;IPR017900;IPR003593;IPR027417;IPR017871;IPR034348;IPR003439;IPR013283	4Fe-4S ferredoxin-type, iron-sulphur binding domain;RNase L inhibitor RLI, possible metal-binding domain;4Fe-4S ferredoxin, iron-sulphur binding, conserved site;AAA+ ATPase domain;P-loop containing nucleoside triphosphate hydrolase;ABC transporter, conserved site;RLI, domain 1;ABC transporter-like;RLI1	-	-	GO:0016887;GO:0000166;GO:0005524	molecular_function;molecular_function;molecular_function	ATPase activity;nucleotide binding;ATP binding	-	-	-
TraesCS7D02G087300	1.06594	2.31101	0.942826	0.666328	0.578502	0.551129	1.28385	1.59256	9.69197	0.0171902	0.999985	-	M8CX25	LRR receptor-like serine/threonine-protein kinase FLS2	-	-	-	-	-	-	PF13855;PF00560;PF08263	Leucine rich repeat;Leucine Rich Repeat;Leucine rich repeat N-terminal domain	IPR003591;IPR032675;IPR001611;IPR013210	Leucine-rich repeat, typical subtype;Leucine-rich repeat domain superfamily;Leucine-rich repeat;Leucine-rich repeat-containing N-terminal, plant-type	-	-	GO:0016310;GO:0016021;GO:0016020;GO:0016301	biological_process;cellular_component;cellular_component;molecular_function	phosphorylation;integral component of membrane;membrane;kinase activity	-	-	-
TraesCS3A02G390000	2.38139	2.94148	3.8322	7.20896	6.07059	8.51136	-1.24226	3.07478	20.3147	0.00275005	0.999985	-	A0A1D5VF71	Uncharacterized protein	-	-	-	-	-	-	-	-	IPR001810;IPR036047	F-box domain;F-box-like domain superfamily	-	-	-	-	-	-	-	-
TraesCS1B02G044400	1.1659	0.441415	0.297542	0.249454	0.144383	0.288858	1.49066	0.226693	6.1517	0.0425381	0.999985	-	A0A1D5SK71	Uncharacterized protein	-	-	-	-	-	-	-	-	-	-	-	-	-	-	-	-	-	-
TraesCSU02G003200	1.7716	1.07993	2.06212	0.114716	0.185913	0.71732	2.27327	1.02599	10.54	0.014329	0.999985	-	A0A1D5SM65	Uncharacterized protein	-	-	-	-	-	-	-	-	IPR016181;IPR000182;IPR037800;IPR036427;IPR018359;IPR001487	Acyl-CoA N-acyltransferase;GNAT domain;Histone acetyltransferase GCN5;Bromodomain-like superfamily;Bromodomain, conserved site;Bromodomain	-	-	GO:0016573;GO:0008080;GO:0004402	biological_process;molecular_function;molecular_function	histone acetylation;N-acetyltransferase activity;histone acetyltransferase activity	-	-	-
TraesCS7A02G466900	2.42436	1.07733	1.31149	0.619887	0.57958	0.552157	1.46506	1.42781	16.4585	0.00482732	0.999985	-	A0A1D6BQZ4	Uncharacterized protein	-	-	-	-	-	-	-	-	IPR007694;IPR027417;IPR006171;IPR034154	DNA helicase, DnaB-like, C-terminal;P-loop containing nucleoside triphosphate hydrolase;TOPRIM domain;Archaeal primase DnaG/twinkle, TOPRIM domain	-	-	GO:0032508;GO:0003678;GO:0005524;GO:0006260	biological_process;molecular_function;molecular_function;biological_process	DNA duplex unwinding;DNA helicase activity;ATP binding;DNA replication	-	-	-
TraesCS3B02G077000	1.02004	1.25698	0.846344	0.490638	0.521205	0.221713	1.35213	0.531527	10.8886	0.0131016	0.999985	-	A0A1D5VI81	Uncharacterized protein	-	-	-	-	-	-	-	-	IPR011009;IPR008271;IPR017441;IPR037176;IPR001938;IPR017949;IPR000719	Protein kinase-like domain superfamily;Serine/threonine-protein kinase, active site;Protein kinase, ATP binding site;Osmotin/thaumatin-like superfamily;Thaumatin;Thaumatin, conserved site;Protein kinase domain	-	-	GO:0016021;GO:0005524;GO:0016020;GO:0006468;GO:0004672	cellular_component;molecular_function;cellular_component;biological_process;molecular_function	integral component of membrane;ATP binding;membrane;protein phosphorylation;protein kinase activity	-	-	-
TraesCS6D02G051100	1.28827	0.719528	1.11559	0.335128	0.565747	0.215592	1.488	-0.116176	9.18499	0.0190155	0.999985	-	A0A1D6AFQ4	Uncharacterized protein	-	-	-	-	-	-	-	-	IPR003591;IPR032675;IPR001611;IPR013210	Leucine-rich repeat, typical subtype;Leucine-rich repeat domain superfamily;Leucine-rich repeat;Leucine-rich repeat-containing N-terminal, plant-type	-	-	-	-	-	-	-	-
TraesCS6B02G257200	3.37469	2.63917	2.33261	0.892146	0.916936	0.850763	1.65898	1.71013	40.1389	0.000385029	0.999985	-	A0A1D6AMB8	Uncharacterized protein	-	-	-	-	-	-	-	-	IPR001005;IPR009057;IPR017930	SANT/Myb domain;Homeobox-like domain superfamily;Myb domain	-	-	GO:0003677	molecular_function	DNA binding	-	-	-
TraesCS3B02G106900	0.880476	0.712609	1.19922	0.351202	0.152456	0.251753	1.88735	-0.215829	15.5604	0.00553091	0.999985	-	A0A077RA14	Uncharacterized protein	-	-	-	-	-	-	PF03195	Lateral organ boundaries (LOB) domain	IPR004883	Lateral organ boundaries, LOB	-	-	-	-	-	-	-	-
TraesCS7D02G439800	3.28204	2.09454	2.41114	1.09094	0.690631	0.394772	1.84496	0.229638	16.3611	0.00487262	0.999985	-	A0A1D6CSQ9	Uncharacterized protein	-	-	-	-	-	-	-	-	IPR018247;IPR011992;IPR002048	EF-Hand 1, calcium-binding site;EF-hand domain pair;EF-hand domain	-	-	GO:0005509	molecular_function	calcium ion binding	-	-	-
TraesCS1D02G149800	12.9351	3.69442	0.505127	0.214266	0.217028	1.46385	3.17763	1.79564	6.38973	0.0396948	0.999985	-	W5AI61	Uncharacterized protein	-	-	-	-	-	-	PF00445	Ribonuclease T2 family	IPR033697;IPR001568;IPR036430	Ribonuclease T2, eukaryotic;Ribonuclease T2-like;Ribonuclease T2-like superfamily	-	-	GO:0033897;GO:0003723;GO:0090502	molecular_function;molecular_function;biological_process	ribonuclease T2 activity;RNA binding;RNA phosphodiester bond hydrolysis, endonucleolytic	-	-	-
TraesCS7A02G450500	0.359826	0.426677	0.140984	2.82269	0.751115	0.664793	-2.15979	0.747417	9.46994	0.0181144	0.999985	-	W5H9S3	Uncharacterized protein	-	-	-	-	-	-	PF00232	lycosyl hydrolase family 1	IPR017853;IPR001360;IPR033132	Glycoside hydrolase superfamily;Glycoside hydrolase family 1;Glycosyl hydrolases family 1, N-terminal conserved site	-	-	GO:0005975;GO:0004553	biological_process;molecular_function	carbohydrate metabolic process;hydrolase activity, hydrolyzing O-glycosyl compounds	-	-	-
TraesCS4D02G233300	0.461801	0.338989	0.297257	0.802595	0.693	0.777017	-1.03015	0.0252278	8.03796	0.025127	0.999985	-	A0A1D5Y135	Uncharacterized protein	-	-	-	-	-	-	-	-	IPR018456;IPR000109;IPR020846;IPR036259	PTR2 family proton/oligopeptide symporter, conserved site;Proton-dependent oligopeptide transporter family;Major facilitator superfamily domain;MFS transporter superfamily	-	-	GO:0006857;GO:0016021;GO:0016020;GO:0022857;GO:0005215;GO:0055085	biological_process;cellular_component;cellular_component;molecular_function;molecular_function;biological_process	oligopeptide transport;integral component of membrane;membrane;transmembrane transporter activity;transporter activity;transmembrane transport	-	-	-
TraesCS2A02G577600	4.15971	2.29487	1.78532	0.73287	0.386005	1.59543	1.60548	1.54777	7.56983	0.0287409	0.999985	-	A0A1D6D6S0	3-isopropylmalate dehydrogenase	-	-	-	-	-	-	-	-	IPR019818;IPR024084;IPR004429	Isocitrate/isopropylmalate dehydrogenase, conserved site;Isopropylmalate dehydrogenase-like domain;Isopropylmalate dehydrogenase	-	-	GO:0046872;GO:0009082;GO:0005737;GO:0000287;GO:0055114;GO:0051287;GO:0016616;GO:0003862;GO:0009098	molecular_function;biological_process;cellular_component;molecular_function;biological_process;molecular_function;molecular_function;molecular_function;biological_process	metal ion binding;branched-chain amino acid biosynthetic process;cytoplasm;magnesium ion binding;oxidation-reduction process;NAD binding;oxidoreductase activity, acting on the CH-OH group of donors, NAD or NADP as acceptor;3-isopropylmalate dehydrogenase activity;leucine biosynthetic process	-	-	-
TraesCS5D02G283800	0.337675	0.141989	0.3941	0.730771	0.81276	0.514359	-1.21894	-0.289739	5.97052	0.0444134	0.999985	-	A0A1D5ZPS6	Uncharacterized protein	-	-	-	-	-	-	-	-	IPR006076;IPR036188	FAD dependent oxidoreductase;FAD/NAD(P)-binding domain superfamily	-	-	GO:0055114;GO:0016491	biological_process;molecular_function	oxidation-reduction process;oxidoreductase activity	-	-	-
TraesCS1B02G116200	0.959892	1.36431	1.36528	0.68184	0.690631	0.485873	1.00265	1.71977	12.0016	0.0104281	0.999985	-	A0A1D5SJK1	Uncharacterized protein	-	-	-	-	-	-	-	-	-	-	-	-	-	-	-	-	-	-
TraesCS1B02G328200	0.0131193	0.362989	0.0257015	1.47832	1.23236	1.21192	-3.32015	0.36964	9.45763	0.0181651	0.999985	-	A0A1D5S5S5	Uncharacterized protein	-	-	-	-	-	-	-	-	IPR007696;IPR027417;IPR011184;IPR036187;IPR000432	DNA mismatch repair protein MutS, core;P-loop containing nucleoside triphosphate hydrolase;DNA mismatch repair Msh2-type;DNA mismatch repair protein MutS, core domain superfamily;DNA mismatch repair protein MutS, C-terminal	-	-	GO:0006298;GO:0005524;GO:0030983	biological_process;molecular_function;molecular_function	mismatch repair;ATP binding;mismatched DNA binding	-	-	-
TraesCS7B02G431700	4.75958	4.13283	3.80386	1.5588	2.7105	1.56028	1.13429	4.23933	16.3142	0.0049483	0.999985	-	A0A1D6C3R1	Uncharacterized protein	-	-	-	-	-	-	-	-	IPR022591;IPR029071;IPR036741;IPR000626;IPR036427;IPR018359;IPR001487;IPR009067	Transcription initiation factor TFIID subunit 1, domain of unknown function;Ubiquitin-like domain superfamily;TAFII-230 TBP-binding domain superfamily;Ubiquitin domain;Bromodomain-like superfamily;Bromodomain, conserved site;Bromodomain;TAFII-230 TBP-binding	-	-	-	-	-	-	-	-
TraesCS2A02G220400	6.53335	13.5613	6.10769	2.83461	3.34967	6.03531	1.11297	3.28939	6.11536	0.0429955	0.999985	-	A0A1D5TK72	Uncharacterized protein	-	-	-	-	-	-	-	-	IPR004696;IPR004853	Triose phosphate/phosphoenolpyruvate translocator;Sugar phosphate transporter domain	-	-	GO:0022857;GO:0055085;GO:0016021;GO:0016020	molecular_function;biological_process;cellular_component;cellular_component	transmembrane transporter activity;transmembrane transport;integral component of membrane;membrane	-	-	-
TraesCS5D02G042900	0.564182	0.503547	1.85399	0.299448	0.330882	0.294211	1.6604	0.737447	8.7805	0.0212618	0.999985	-	A0A1D6A1A5	Uncharacterized protein	-	-	-	-	-	-	-	-	IPR001494;IPR011989;IPR016024;IPR027140	Importin-beta, N-terminal domain;Armadillo-like helical;Armadillo-type fold;Importin subunit beta-1, plants	-	-	GO:0008536;GO:0006886;GO:0006913;GO:0008565;GO:0005634	molecular_function;biological_process;biological_process;molecular_function;cellular_component	Ran GTPase binding;intracellular protein transport;nucleocytoplasmic transport;protein transporter activity;nucleus	-	-	-
TraesCSU02G050000	1.51045	0.810527	0.823048	0.418946	0.60621	0.300314	1.2555	0.822656	9.70782	0.0169649	0.999985	-	A0A1D5VPD9	Uncharacterized protein	-	-	-	-	-	-	-	-	IPR008271;IPR011009;IPR017441;IPR000719	Serine/threonine-protein kinase, active site;Protein kinase-like domain superfamily;Protein kinase, ATP binding site;Protein kinase domain	-	-	GO:0016021;GO:0005524;GO:0016020;GO:0006468;GO:0004672	cellular_component;molecular_function;cellular_component;biological_process;molecular_function	integral component of membrane;ATP binding;membrane;protein phosphorylation;protein kinase activity	-	-	-
TraesCS5D02G235500	2.73855	0.649467	3.50512	0.582585	0.811382	0.0843263	2.21158	-0.102784	6.51353	0.0383138	0.999985	-	A0A1D5ZKG9	Uncharacterized protein	-	-	-	-	-	-	-	-	-	-	-	-	GO:0016021;GO:0016020	cellular_component;cellular_component	integral component of membrane;membrane	-	-	-
TraesCS7A02G550700	7.34754	4.14124	6.13121	2.29583	4.14217	1.70309	1.12301	2.47234	8.19689	0.0245032	0.999985	-	A0A1D6C2T5	Uncharacterized protein	-	-	-	-	-	-	-	-	IPR022059	Protein of unknown function DUF3615	-	-	-	-	-	-	-	-
TraesCS5A02G153400	7.66883	5.65453	16.4479	3.9289	4.54806	1.29986	1.61495	1.71539	7.79167	0.0271399	0.999985	-	A0A1D5YQY8	Uncharacterized protein	-	-	-	-	-	-	-	-	IPR018247;IPR011992;IPR002048	EF-Hand 1, calcium-binding site;EF-hand domain pair;EF-hand domain	-	-	GO:0005509	molecular_function	calcium ion binding	-	-	-
TraesCS5B02G051300	0.25393	0.684333	0.542687	0.0460396	0.124355	0.0710827	2.61414	-0.138907	18.9491	0.00335967	0.999985	-	A0A1D5ZFB2	Uncharacterized protein	-	-	-	-	-	-	-	-	IPR001494;IPR011989;IPR016024;IPR027140	Importin-beta, N-terminal domain;Armadillo-like helical;Armadillo-type fold;Importin subunit beta-1, plants	-	-	GO:0008536;GO:0006886;GO:0006913;GO:0008565;GO:0005634	molecular_function;biological_process;biological_process;molecular_function;cellular_component	Ran GTPase binding;intracellular protein transport;nucleocytoplasmic transport;protein transporter activity;nucleus	-	-	-
TraesCS3B02G002400	34.007	7.91935	6.90399	2.17634	2.42122	1.48728	3.00519	2.57219	19.5725	0.00314404	0.999985	-	A0A077RNT5	Uncharacterized protein	-	-	-	-	-	-	PF00010	Helix-loop-helix DNA-binding domain	IPR015660;IPR036638;IPR011598	Achaete-scute transcription factor-related;Helix-loop-helix DNA-binding domain superfamily;Myc-type, basic helix-loop-helix (bHLH) domain	-	-	GO:0006357;GO:0003677;GO:0046983	biological_process;molecular_function;molecular_function	regulation of transcription by RNA polymerase II;DNA binding;protein dimerization activity	-	-	-
TraesCS6B02G298700	0.170548	0.31381	0.391718	0.774108	0.380164	1.76561	-1.73859	1.33217	7.78424	0.0271916	0.999985	-	A0A1D6S8U8	WAT1-related protein	-	-	-	-	-	-	-	-	IPR000620;IPR030184	EamA domain;WAT1-related protein	-	-	GO:0022857;GO:0055085;GO:0016021;GO:0016020	molecular_function;biological_process;cellular_component;cellular_component	transmembrane transporter activity;transmembrane transport;integral component of membrane;membrane	-	-	-
TraesCS3D02G225100	6.83262	12.2457	5.64291	4.24171	2.63873	2.0111	1.4948	1.97145	12.2527	0.010155	0.999985	-	A0A077RY00	Uncharacterized protein	-	-	-	-	-	-	-	-	-	-	-	-	GO:0016021;GO:0016020	cellular_component;cellular_component	integral component of membrane;membrane	-	-	-
TraesCS3D02G036900	4.1664	3.15877	6.15685	19.323	11.9718	12.857	-1.70091	3.62375	27.0398	0.00128241	0.999985	-	A0A1D5WTM8	Uncharacterized protein	-	-	-	-	-	-	-	-	IPR003154;IPR008947	S1/P1 nuclease;Phospholipase C/P1 nuclease domain superfamily	-	-	GO:0003676;GO:0016788;GO:0004519;GO:0090305;GO:0006308	molecular_function;molecular_function;molecular_function;biological_process;biological_process	nucleic acid binding;hydrolase activity, acting on ester bonds;endonuclease activity;nucleic acid phosphodiester bond hydrolysis;DNA catabolic process	-	-	-
TraesCS2A02G439400	3.10805	1.71862	1.51432	1.38105	1.10607	0.520669	1.08882	1.1893	5.80111	0.0472316	0.999985	-	A0A1D5T8S2	Ubiquinol oxidase	-	-	-	-	-	-	-	-	IPR038659;IPR002680	Alternative oxidase superfamily;Alternative oxidase	-	-	GO:0046872;GO:0009916;GO:0055114;GO:0016021;GO:0016020;GO:0102721;GO:0070469;GO:0016491	molecular_function;molecular_function;biological_process;cellular_component;cellular_component;molecular_function;cellular_component;molecular_function	metal ion binding;alternative oxidase activity;oxidation-reduction process;integral component of membrane;membrane;ubiquinol:oxygen oxidoreductase activity;respiratory chain;oxidoreductase activity	-	-	-
TraesCS3D02G508100	0.602296	0.154301	1.15808	0.222447	0.0450629	0.0772753	2.46112	-0.2761	7.70131	0.0277776	0.999985	-	A0A1D5WD72	Uncharacterized protein	-	-	-	-	-	-	-	-	IPR011009	Protein kinase-like domain superfamily	-	-	-	-	-	-	-	-
TraesCS6B02G298800	0.274724	0.54294	0.748801	1.46506	0.699746	3.4895	-1.85635	1.23842	7.73277	0.0275534	0.999985	-	A0A1B1QEH9	CCD-B4	-	-	-	-	-	-	PF03055	Retinal pigment epithelial membrane protein	IPR004294	Carotenoid oxygenase	-	-	GO:0046872;GO:0016702;GO:0055114;GO:0009507;GO:0010287	molecular_function;molecular_function;biological_process;cellular_component;cellular_component	metal ion binding;oxidoreductase activity, acting on single donors with incorporation of molecular oxygen, incorporation of two atoms of oxygen;oxidation-reduction process;chloroplast;plastoglobule	-	-	-
TraesCS2A02G056400	1.20692	1.40816	0.726419	0.580016	0.690304	0.268654	1.13218	0.422072	6.05837	0.0434535	0.999985	-	A0A1D5TPJ9	Glycosyltransferase	-	-	-	-	-	-	-	-	IPR002213;IPR035595	UDP-glucuronosyl/UDP-glucosyltransferase;UDP-glycosyltransferase family, conserved site	-	-	GO:0016740;GO:0016758;GO:0016757;GO:0008152	molecular_function;molecular_function;molecular_function;biological_process	transferase activity;transferase activity, transferring hexosyl groups;transferase activity, transferring glycosyl groups;metabolic process	-	-	-
TraesCS7A02G232100	72.6977	12.2068	16.3316	5.13899	7.7696	5.25066	2.47723	3.59919	12.5822	0.00954061	0.999985	-	A0A1D6CEJ6	Uncharacterized protein	-	-	-	-	-	-	-	-	IPR015660	Achaete-scute transcription factor-related	-	-	GO:0006357;GO:0003677	biological_process;molecular_function	regulation of transcription by RNA polymerase II;DNA binding	-	-	-
TraesCS3A02G258000	59.5366	49.3965	67.1478	33.4823	37.4869	11.4174	1.11251	7.46671	6.68661	0.0364866	0.999985	-	A0A1D5VE73	Uncharacterized protein	-	-	-	-	-	-	-	-	IPR036640;IPR003593;IPR027417;IPR011527;IPR017871;IPR003439	ABC transporter type 1, transmembrane domain superfamily;AAA+ ATPase domain;P-loop containing nucleoside triphosphate hydrolase;ABC transporter type 1, transmembrane domain;ABC transporter, conserved site;ABC transporter-like	-	-	GO:0016887;GO:0000166;GO:0016021;GO:0016020;GO:0005524;GO:0042626;GO:0055085	molecular_function;molecular_function;cellular_component;cellular_component;molecular_function;molecular_function;biological_process	ATPase activity;nucleotide binding;integral component of membrane;membrane;ATP binding;ATPase activity, coupled to transmembrane movement of substances;transmembrane transport	-	-	-
TraesCS5A02G008100	2.17858	2.31224	3.85303	0.794562	0.50937	0.861838	1.95285	2.02194	29.796	0.000951894	0.999985	-	A0A1D5YT48	Uncharacterized protein	-	-	-	-	-	-	-	-	IPR001940;IPR009003;IPR036034	Peptidase S1C;Peptidase S1, PA clan;PDZ superfamily	-	-	GO:0006508;GO:0004252	biological_process;molecular_function	proteolysis;serine-type endopeptidase activity	-	-	-
TraesCS3B02G261200	2.19712	1.56879	2.72142	7.71782	5.52653	2.48794	-1.26214	1.60071	7.96528	0.0259672	0.999985	-	A0A1D5WBN3	Uncharacterized protein	-	-	-	-	-	-	-	-	-	-	-	-	-	-	-	-	-	-
TraesCS2A02G014300	6.37196	2.47322	3.28383	1.74022	2.11055	1.67042	1.14187	1.58657	8.47442	0.0227717	0.999985	-	W5B2J4	Uncharacterized protein	-	-	-	-	-	-	PF00571	CBS domain	IPR000644	CBS domain	-	-	-	-	-	-	-	-
TraesCS5A02G238000	1.40742	2.56569	2.50764	1.04051	1.20098	1.00872	1.00798	1.64828	9.73758	0.016756	0.999985	-	T2HP39	ABA 8'-hydroxylase	-	-	-	-	-	-	PF00067	Cytochrome P450	IPR002401;IPR001128;IPR036396;IPR017972	Cytochrome P450, E-class, group I;Cytochrome P450;Cytochrome P450 superfamily;Cytochrome P450, conserved site	-	-	GO:0046872;GO:0004497;GO:0005506;GO:0055114;GO:0016705;GO:0020037;GO:0016491;GO:0010295	molecular_function;molecular_function;molecular_function;biological_process;molecular_function;molecular_function;molecular_function;molecular_function	metal ion binding;monooxygenase activity;iron ion binding;oxidation-reduction process;oxidoreductase activity, acting on paired donors, with incorporation or reduction of molecular oxygen;heme binding;oxidoreductase activity;(+)-abscisic acid 8'-hydroxylase activity	-	-	-
TraesCS6B02G160400	33.9026	17.2084	12.2368	4.41137	7.58342	11.8891	1.40544	5.43121	8.03576	0.0255099	0.999985	-	A0A1D6AYW9	Lipoxygenase	-	-	-	-	-	-	-	-	IPR013819;IPR036226;IPR020834;IPR036392;IPR001246;IPR027433;IPR000907;IPR001024	Lipoxygenase, C-terminal;Lipoxigenase, C-terminal domain superfamily;Lipoxygenase, conserved site;PLAT/LH2 domain superfamily;Lipoxygenase, plant;Lipoxygenase, domain 3;Lipoxygenase;PLAT/LH2 domain	-	-	GO:0046872;GO:0006633;GO:0016702;GO:0055114;GO:0031408;GO:0016491;GO:0051213	molecular_function;biological_process;molecular_function;biological_process;biological_process;molecular_function;molecular_function	metal ion binding;fatty acid biosynthetic process;oxidoreductase activity, acting on single donors with incorporation of molecular oxygen, incorporation of two atoms of oxygen;oxidation-reduction process;oxylipin biosynthetic process;oxidoreductase activity;dioxygenase activity	-	-	-
TraesCS2B02G177300	2.78448	4.19635	2.96411	1.11574	1.95203	1.23325	1.2231	2.127	13.7341	0.00759366	0.999985	-	W5BPL8	Uncharacterized protein	-	-	-	-	-	-	PF00067	Cytochrome P450	IPR002401;IPR001128;IPR036396;IPR017972	Cytochrome P450, E-class, group I;Cytochrome P450;Cytochrome P450 superfamily;Cytochrome P450, conserved site	-	-	GO:0004497;GO:0046872;GO:0005506;GO:0055114;GO:0016021;GO:0016020;GO:0016705;GO:0020037;GO:0016491	molecular_function;molecular_function;molecular_function;biological_process;cellular_component;cellular_component;molecular_function;molecular_function;molecular_function	monooxygenase activity;metal ion binding;iron ion binding;oxidation-reduction process;integral component of membrane;membrane;oxidoreductase activity, acting on paired donors, with incorporation or reduction of molecular oxygen;heme binding;oxidoreductase activity	-	-	-
TraesCS4B02G254300	0.225911	0.245559	0.508959	1.7459	0.661728	0.573898	-1.59553	0.459004	7.79778	0.0270975	0.999985	-	W5E6Y2	Uncharacterized protein	-	-	-	-	-	-	PF01566	Natural resistance-associated macrophage protein	IPR001046	NRAMP family	-	-	GO:0030001;GO:0016021;GO:0016020;GO:0046873	biological_process;cellular_component;cellular_component;molecular_function	metal ion transport;integral component of membrane;membrane;metal ion transmembrane transporter activity	-	-	-
TraesCS4D02G174200	0.512313	0.584993	0.33455	0.590345	0.988927	1.84045	-1.24593	0.744799	6.39751	0.0396062	0.999985	-	W5ELP0	Uncharacterized protein	-	-	-	-	-	-	PF00067	Cytochrome P450	IPR002401;IPR001128;IPR036396;IPR017972	Cytochrome P450, E-class, group I;Cytochrome P450;Cytochrome P450 superfamily;Cytochrome P450, conserved site	-	-	GO:0004497;GO:0046872;GO:0005506;GO:0055114;GO:0016705;GO:0020037;GO:0016491	molecular_function;molecular_function;molecular_function;biological_process;molecular_function;molecular_function;molecular_function	monooxygenase activity;metal ion binding;iron ion binding;oxidation-reduction process;oxidoreductase activity, acting on paired donors, with incorporation or reduction of molecular oxygen;heme binding;oxidoreductase activity	-	-	-
TraesCS4A02G132500	0.265325	0.281367	0.177489	0.877635	0.954314	0.956486	-1.92362	0.103165	27.1723	0.00122211	0.999985	-	M7ZLI0	Secologanin synthase	-	-	-	-	-	-	PF00067	Cytochrome P450	IPR002401;IPR001128;IPR036396;IPR017972	Cytochrome P450, E-class, group I;Cytochrome P450;Cytochrome P450 superfamily;Cytochrome P450, conserved site	-	-	GO:0046872;GO:0004497;GO:0005506;GO:0055114;GO:0016021;GO:0016020;GO:0016705;GO:0020037;GO:0016491	molecular_function;molecular_function;molecular_function;biological_process;cellular_component;cellular_component;molecular_function;molecular_function;molecular_function	metal ion binding;monooxygenase activity;iron ion binding;oxidation-reduction process;integral component of membrane;membrane;oxidoreductase activity, acting on paired donors, with incorporation or reduction of molecular oxygen;heme binding;oxidoreductase activity	-	-	-
TraesCS5B02G049800	0.600699	0.766712	0.294201	0.0748767	0.164324	0.231211	1.83037	-0.502124	8.70504	0.0213945	0.999985	-	W5FMA5	Protoporphyrinogen oxidase	-	-	-	-	-	-	PF01593;PF13450	lavin containing amine oxidoreductase;NAD(P)-binding Rossmann-like domain	IPR036188;IPR002937;IPR004572	FAD/NAD(P)-binding domain superfamily;Amine oxidase;Protoporphyrinogen oxidase	-	-	GO:0006782;GO:0055114;GO:0004729;GO:0009941;GO:0009507;GO:0006779;GO:0009534;GO:0016491	biological_process;biological_process;molecular_function;cellular_component;cellular_component;biological_process;cellular_component;molecular_function	protoporphyrinogen IX biosynthetic process;oxidation-reduction process;oxygen-dependent protoporphyrinogen oxidase activity;chloroplast envelope;chloroplast;porphyrin-containing compound biosynthetic process;chloroplast thylakoid;oxidoreductase activity	-	-	-
TraesCS4B02G307700	13.9248	5.40117	7.37811	3.96165	2.61231	1.87807	1.66809	3.34609	15.0105	0.00622059	0.999985	-	W5E3I4	Uncharacterized protein	-	-	-	-	-	-	PF00118	TCP-1/cpn60 chaperonin family	IPR018370;IPR027413;IPR027409;IPR002423;IPR027410;IPR001844	Chaperonin Cpn60, conserved site;GroEL-like equatorial domain superfamily;GroEL-like apical domain superfamily;Chaperonin Cpn60/TCP-1 family;TCP-1-like chaperonin intermediate domain superfamily;Chaperonin Cpn60	-	-	GO:0042026;GO:0006457;GO:0005524;GO:0005737	biological_process;biological_process;molecular_function;cellular_component	protein refolding;protein folding;ATP binding;cytoplasm	-	-	-
TraesCS3D02G069600	0.382874	0.756677	1.36377	0.208254	0.246096	0.120575	2.11227	-0.469054	11.3646	0.0119079	0.999985	-	M8BEQ6	Uncharacterized protein	-	-	-	-	-	-	-	-	IPR009003	Peptidase S1, PA clan	-	-	-	-	-	-	-	-
TraesCS3B02G090400	0.292697	0.77128	0.643829	1.30064	1.6701	1.92115	-1.51164	1.3237	12.6407	0.00940599	0.999985	-	A0A1D5VRD1	Uncharacterized protein	-	-	-	-	-	-	-	-	IPR000101;IPR029055	Gamma-glutamyltranspeptidase;Nucleophile aminohydrolases, N-terminal	-	-	GO:0036374;GO:0016756;GO:0016021;GO:0016020;GO:0006805;GO:0006508;GO:0005773;GO:0006751	molecular_function;molecular_function;cellular_component;cellular_component;biological_process;biological_process;cellular_component;biological_process	glutathione hydrolase activity;glutathione gamma-glutamylcysteinyltransferase activity;integral component of membrane;membrane;xenobiotic metabolic process;proteolysis;vacuole;glutathione catabolic process	-	-	-
TraesCS5D02G061400	0.609456	0.507147	0.87976	0.402118	0.370275	0.190488	1.05897	0.362269	6.57927	0.0371676	0.999985	-	W5G186	Uncharacterized protein	-	-	-	-	-	-	PF00069;PF01657	Protein kinase domain;Salt stress response/antifungal	IPR011009;IPR008271;IPR017441;IPR002902;IPR038408;IPR000719	Protein kinase-like domain superfamily;Serine/threonine-protein kinase, active site;Protein kinase, ATP binding site;Gnk2-homologous domain;Gnk2-homologous domain superfamily;Protein kinase domain	-	-	GO:0016021;GO:0005524;GO:0016020;GO:0006468;GO:0004672	cellular_component;molecular_function;cellular_component;biological_process;molecular_function	integral component of membrane;ATP binding;membrane;protein phosphorylation;protein kinase activity	-	-	-
TraesCS3D02G104000	1.11009	1.99936	1.72479	0.872497	0.806418	0.404127	1.22942	1.31096	9.58992	0.0174818	0.999985	-	A0A1D6DF47	Uncharacterized protein	-	-	-	-	-	-	-	-	IPR011009;IPR013320;IPR008271;IPR017441;IPR001220;IPR000719	Protein kinase-like domain superfamily;Concanavalin A-like lectin/glucanase domain superfamily;Serine/threonine-protein kinase, active site;Protein kinase, ATP binding site;Legume lectin domain;Protein kinase domain	-	-	GO:0030246;GO:0016021;GO:0005524;GO:0016020;GO:0006468;GO:0004672	molecular_function;cellular_component;molecular_function;cellular_component;biological_process;molecular_function	carbohydrate binding;integral component of membrane;ATP binding;membrane;protein phosphorylation;protein kinase activity	-	-	-
TraesCSU02G009200	2.14019	0.960362	0.364588	0.391783	0.334176	0.477547	1.53534	0.843361	6.18015	0.0421846	0.999985	-	A0A1D5TJR6	Uncharacterized protein	-	-	-	-	-	-	-	-	IPR018370;IPR027413;IPR027409;IPR002423;IPR027410;IPR001844	Chaperonin Cpn60, conserved site;GroEL-like equatorial domain superfamily;GroEL-like apical domain superfamily;Chaperonin Cpn60/TCP-1 family;TCP-1-like chaperonin intermediate domain superfamily;Chaperonin Cpn60	-	-	GO:0006457;GO:0042026;GO:0005524;GO:0005737	biological_process;biological_process;molecular_function;cellular_component	protein folding;protein refolding;ATP binding;cytoplasm	-	-	-
TraesCS7B02G243000	6.37471	6.85445	9.98315	22.8769	22.7021	12.4398	-1.30673	4.00841	17.0939	0.00445223	0.999985	-	Q6QU78	Delta tonoplast intrinsic protein TIP2;2	-	-	100037531	LOC100037531	delta tonoplast intrinsic protein TIP2;2	-	PF00230	Major intrinsic protein	IPR022357;IPR000425;IPR034294;IPR023271	Major intrinsic protein, conserved site;Major intrinsic protein;Aquaporin transporter;Aquaporin-like	-	-	GO:0055085;GO:0016021;GO:0016020;GO:0015267	biological_process;cellular_component;cellular_component;molecular_function	transmembrane transport;integral component of membrane;membrane;channel activity	-	-	-
TraesCS2B02G616600	1.05389	0	0.932416	0.0542419	0	0	5.04594	-0.652593	7.9527	0.0260499	0.999985	-	W5BG42	Uncharacterized protein	-	-	-	-	-	-	PF00067	Cytochrome P450	IPR002401;IPR001128;IPR036396;IPR017972	Cytochrome P450, E-class, group I;Cytochrome P450;Cytochrome P450 superfamily;Cytochrome P450, conserved site	-	-	GO:0004497;GO:0046872;GO:0005506;GO:0055114;GO:0016021;GO:0016020;GO:0016705;GO:0020037;GO:0016491	molecular_function;molecular_function;molecular_function;biological_process;cellular_component;cellular_component;molecular_function;molecular_function;molecular_function	monooxygenase activity;metal ion binding;iron ion binding;oxidation-reduction process;integral component of membrane;membrane;oxidoreductase activity, acting on paired donors, with incorporation or reduction of molecular oxygen;heme binding;oxidoreductase activity	-	-	-
TraesCS3B02G282000	17.0887	20.4992	8.96116	5.94506	7.59907	4.32543	1.39853	4.56057	14.3216	0.00698565	0.999985	-	A0A1D5W016	Uncharacterized protein	-	-	-	-	-	-	-	-	IPR004364;IPR004365;IPR012340;IPR034762;IPR006195;IPR018149	Aminoacyl-tRNA synthetase, class II (D/K/N);OB-fold nucleic acid binding domain, AA-tRNA synthetase-type;Nucleic acid-binding, OB-fold;Bacterial/eukaryotic lysine-tRNA ligase, class II;Aminoacyl-tRNA synthetase, class II;Lysyl-tRNA synthetase, class II, C-terminal	-	-	GO:0004812;GO:0006430;GO:0005737;GO:0000166;GO:0003676;GO:0005524;GO:0006418;GO:0004824	molecular_function;biological_process;cellular_component;molecular_function;molecular_function;molecular_function;biological_process;molecular_function	aminoacyl-tRNA ligase activity;lysyl-tRNA aminoacylation;cytoplasm;nucleotide binding;nucleic acid binding;ATP binding;tRNA aminoacylation for protein translation;lysine-tRNA ligase activity	-	-	-
TraesCS2A02G381000	1.21411	1.59094	0.991045	0.596578	0.844199	0.457156	1.01439	1.34456	8.74901	0.0211001	0.999985	-	A0A1D5TG23	Phenylalanine ammonia-lyase	-	-	-	-	-	-	-	-	IPR005922;IPR024083;IPR001106;IPR008948;IPR022313;IPR023144	Phenylalanine ammonia-lyase;Fumarase/histidase, N-terminal;Aromatic amino acid lyase;L-Aspartase-like;Phenylalanine/histidine ammonia-lyases, active site;Phenylalanine ammonia-lyase, shielding domain superfamily	-	-	GO:0009800;GO:0016841;GO:0005737;GO:0006559;GO:0016829;GO:0045548;GO:0003824;GO:0009698	biological_process;molecular_function;cellular_component;biological_process;molecular_function;molecular_function;molecular_function;biological_process	cinnamic acid biosynthetic process;ammonia-lyase activity;cytoplasm;L-phenylalanine catabolic process;lyase activity;phenylalanine ammonia-lyase activity;catalytic activity;phenylpropanoid metabolic process	-	-	-
TraesCS7B02G066000	13.4247	6.34399	3.69537	2.99202	3.16429	3.08251	1.35139	2.52373	8.58612	0.0222758	0.999985	-	A0A1D6D1N1	Uncharacterized protein	-	-	-	-	-	-	-	-	IPR037124;IPR011032;IPR017416;IPR020818;IPR018369	GroES chaperonin superfamily;GroES-like superfamily;Chaperonin Cpn20;GroES chaperonin family;Chaperonin GroES, conserved site	-	-	GO:1901671;GO:0005737;GO:0046914;GO:0006457;GO:0005524	biological_process;cellular_component;molecular_function;biological_process;molecular_function	positive regulation of superoxide dismutase activity;cytoplasm;transition metal ion binding;protein folding;ATP binding	-	-	-
TraesCS2A02G438200	39.0506	67.9297	28.466	15.2013	17.2318	27.7894	1.182	5.54643	8.4362	0.0231013	0.999985	-	A0A1D5T8G7	Ubiquinol oxidase	-	-	-	-	-	-	-	-	IPR038659;IPR002680	Alternative oxidase superfamily;Alternative oxidase	-	-	GO:0046872;GO:0009916;GO:0055114;GO:0016021;GO:0016020;GO:0102721;GO:0070469;GO:0016491	molecular_function;molecular_function;biological_process;cellular_component;cellular_component;molecular_function;cellular_component;molecular_function	metal ion binding;alternative oxidase activity;oxidation-reduction process;integral component of membrane;membrane;ubiquinol:oxygen oxidoreductase activity;respiratory chain;oxidoreductase activity	-	-	-
TraesCS1B02G454400	2.17925	1.3628	3.1143	0.65089	1.23349	0.206661	1.67884	1.69574	7.18058	0.0318602	0.999985	-	A0A1D5SH73	Uncharacterized protein	-	-	-	-	-	-	-	-	IPR011009;IPR008271;IPR017441;IPR002902;IPR038408;IPR001245;IPR000719	Protein kinase-like domain superfamily;Serine/threonine-protein kinase, active site;Protein kinase, ATP binding site;Gnk2-homologous domain;Gnk2-homologous domain superfamily;Serine-threonine/tyrosine-protein kinase, catalytic domain;Protein kinase domain	-	-	GO:0016021;GO:0005524;GO:0006468;GO:0016020;GO:0004672	cellular_component;molecular_function;biological_process;cellular_component;molecular_function	integral component of membrane;ATP binding;protein phosphorylation;membrane;protein kinase activity	-	-	-
TraesCS5D02G024200	8.05641	3.16477	1.38618	0.916028	0.802454	1.40474	2.01572	2.30169	10.0266	0.0160022	0.999985	-	W5G2R4	Uncharacterized protein	-	-	-	-	-	-	PF03936;PF01397	Terpene synthase family, metal binding domain;Terpene synthase, N-terminal domain	IPR036965;IPR005630;IPR008949;IPR034741;IPR001906;IPR008930	Terpene synthase, N-terminal domain superfamily;Terpene synthase, metal-binding domain;Isoprenoid synthase domain superfamily;Terpene cyclase-like 1, C-terminal domain;Terpene synthase, N-terminal domain;Terpenoid cyclases/protein prenyltransferase alpha-alpha toroid	-	-	GO:0046872;GO:0000287;GO:0016829;GO:0010333;GO:0008152	molecular_function;molecular_function;molecular_function;molecular_function;biological_process	metal ion binding;magnesium ion binding;lyase activity;terpene synthase activity;metabolic process	-	-	-
TraesCS4B02G140200	4.29933	6.8823	0.502321	0.594628	0.782983	0.509531	2.64844	2.15818	9.923	0.01637	0.999985	-	A0A1D5XPE9	Uncharacterized protein	-	-	-	-	-	-	-	-	IPR003959;IPR027417	ATPase, AAA-type, core;P-loop containing nucleoside triphosphate hydrolase	-	-	GO:0005524	molecular_function	ATP binding	-	-	-
TraesCS7D02G027600	13.1946	2.23617	2.34178	1.2739	1.51152	1.16956	2.16708	3.19767	9.06844	0.0198672	0.999985	-	A0A1D6DKZ4	Uncharacterized protein	-	-	-	-	-	-	-	-	-	-	-	-	GO:0016021;GO:0016020	cellular_component;cellular_component	integral component of membrane;membrane	-	-	-
TraesCS6A02G224100	3.34162	4.50631	3.6583	1.2937	1.07212	1.18028	1.70977	1.5856	40.3807	0.000378049	0.999985	-	A0A1D6DCJ6	Uncharacterized protein	-	-	-	-	-	-	-	-	IPR001005;IPR009057;IPR017930	SANT/Myb domain;Homeobox-like domain superfamily;Myb domain	-	-	GO:0003677	molecular_function	DNA binding	-	-	-
TraesCS2D02G002800	1.44828	0.135012	1.9272	0.217995	0	0	3.96187	0.139914	7.22561	0.0314776	0.999985	-	W5C8K5	Uncharacterized protein	-	-	-	-	-	-	PF00067	Cytochrome P450	IPR002401;IPR001128;IPR036396;IPR017972	Cytochrome P450, E-class, group I;Cytochrome P450;Cytochrome P450 superfamily;Cytochrome P450, conserved site	-	-	GO:0046872;GO:0004497;GO:0005506;GO:0055114;GO:0016021;GO:0016020;GO:0016705;GO:0020037;GO:0016491	molecular_function;molecular_function;molecular_function;biological_process;cellular_component;cellular_component;molecular_function;molecular_function;molecular_function	metal ion binding;monooxygenase activity;iron ion binding;oxidation-reduction process;integral component of membrane;membrane;oxidoreductase activity, acting on paired donors, with incorporation or reduction of molecular oxygen;heme binding;oxidoreductase activity	-	-	-
TraesCS7D02G452500	0.763088	1.14408	0.824791	0.551031	0.544846	0.27346	1.00831	0.315436	6.21816	0.0412611	0.999985	-	R7VZP2	NAC domain-containing protein 21/22	-	-	-	-	-	-	PF02365	No apical meristem (NAM) protein	IPR003441;IPR036093	NAC domain;NAC domain superfamily	-	-	GO:0006355;GO:0005634;GO:0006351;GO:0003677	biological_process;cellular_component;biological_process;molecular_function	regulation of transcription, DNA-templated;nucleus;transcription, DNA-templated;DNA binding	-	-	-
TraesCS3B02G379100	71.338	127.241	49.6472	28.4762	26.6082	47.5754	1.28717	3.69295	9.01116	0.0201349	0.999985	-	M0V9J8	Uncharacterized protein	-	-	-	-	-	-	PF00403	Heavy-metal-associated domain	IPR006121;IPR036163	Heavy metal-associated domain, HMA;Heavy metal-associated domain superfamily	-	-	GO:0046872;GO:0030001	molecular_function;biological_process	metal ion binding;metal ion transport	-	-	-
TraesCS3A02G330900	0.324569	0.481086	0.460991	0.890061	0.901535	1.33048	-1.2947	0.10087	10.9377	0.0129256	0.999985	-	A0A1D5VDK1	Uncharacterized protein	-	-	-	-	-	-	-	-	IPR001841;IPR013083	Zinc finger, RING-type;Zinc finger, RING/FYVE/PHD-type	-	-	-	-	-	-	-	-
TraesCS7D02G053800	9.04429	0.226257	2.17874	0.130473	0.330387	0.67987	3.32209	1.59211	7.24936	0.0312781	0.999985	-	A0A1D6D115	Dirigent protein	-	-	-	-	-	-	-	-	IPR004265;IPR036404;IPR001229	Dirigent protein;Jacalin-like lectin domain superfamily;Jacalin-like lectin domain	-	-	GO:0048046;GO:0005576	cellular_component;cellular_component	apoplast;extracellular region	-	-	-
TraesCS1B02G050200	0.472848	0.64132	0.308779	1.16494	0.711719	1.00636	-1.00224	0.864219	7.0096	0.0330475	0.999985	-	A0A1D5SL84	Uncharacterized protein	-	-	-	-	-	-	-	-	IPR002110;IPR036770;IPR013083;IPR020683;IPR001841	Ankyrin repeat;Ankyrin repeat-containing domain superfamily;Zinc finger, RING/FYVE/PHD-type;Ankyrin repeat-containing domain;Zinc finger, RING-type	-	-	GO:0042742;GO:0051865;GO:0004842	biological_process;biological_process;molecular_function	defense response to bacterium;protein autoubiquitination;ubiquitin-protein transferase activity	-	-	-
TraesCS7B02G129800	2.1056	2.44213	1.94015	6.69055	3.10904	6.0372	-1.27509	4.26779	15.463	0.00577232	0.999985	-	A0A1D6CGI3	Uncharacterized protein	-	-	-	-	-	-	-	-	IPR002125;IPR028883;IPR016193	Cytidine and deoxycytidylate deaminase domain;tRNA-specific adenosine deaminase;Cytidine deaminase-like	-	-	GO:0008251;GO:0002100;GO:0003824	molecular_function;biological_process;molecular_function	tRNA-specific adenosine deaminase activity;tRNA wobble adenosine to inosine editing;catalytic activity	-	-	-
TraesCS6A02G319100	102.172	70.6793	34.1544	39.5824	26.1782	34.8704	1.04983	4.92897	6.75458	0.0358002	0.999985	-	W5G667	Uncharacterized protein	-	-	-	-	-	-	PF00831	Ribosomal L29 protein	IPR001854;IPR036049	Ribosomal protein L29/L35;Ribosomal protein L29/L35 superfamily	-	-	GO:0006412;GO:0003735;GO:0005622;GO:0005840	biological_process;molecular_function;cellular_component;cellular_component	translation;structural constituent of ribosome;intracellular;ribosome	-	-	-
TraesCS3D02G537800	16.6365	11.4528	5.73961	6.5896	4.66697	3.6066	1.19977	3.86345	8.14276	0.0248355	0.999985	-	A0A1D6RSF0	Uncharacterized protein	-	-	-	-	-	-	-	-	IPR002401;IPR001128;IPR036396;IPR017972	Cytochrome P450, E-class, group I;Cytochrome P450;Cytochrome P450 superfamily;Cytochrome P450, conserved site	-	-	GO:0004497;GO:0046872;GO:0005506;GO:0055114;GO:0016705;GO:0020037;GO:0016491	molecular_function;molecular_function;molecular_function;biological_process;molecular_function;molecular_function;molecular_function	monooxygenase activity;metal ion binding;iron ion binding;oxidation-reduction process;oxidoreductase activity, acting on paired donors, with incorporation or reduction of molecular oxygen;heme binding;oxidoreductase activity	-	-	-
TraesCS2A02G394500	3.07691	1.48488	3.29429	1.2844	0.795029	1.2394	1.24799	0.319559	8.45062	0.0226694	0.999985	-	A0A1D5TGR5	Uncharacterized protein	-	-	-	-	-	-	-	-	IPR006121;IPR036163	Heavy metal-associated domain, HMA;Heavy metal-associated domain superfamily	-	-	GO:0046872;GO:0030001	molecular_function;biological_process	metal ion binding;metal ion transport	-	-	-
TraesCS7D02G482800	0.225481	0.215127	0.198017	0.542739	0.361255	0.62847	-1.24857	0.146801	11.2615	0.0120905	0.999985	-	A0A1D6CTI8	Uncharacterized protein	-	-	-	-	-	-	-	-	IPR011990;IPR002885	Tetratricopeptide-like helical domain superfamily;Pentatricopeptide repeat	-	-	GO:0003729	molecular_function	mRNA binding	-	-	-
TraesCS3D02G280500	190.135	35.8071	52.2248	15.4259	17.7652	14.388	2.54589	5.87945	16.7197	0.00474004	0.999985	-	A0A1D5WJP1	Uncharacterized protein	-	-	-	-	-	-	-	-	IPR002048;IPR007736	EF-hand domain;Caleosin-related	-	-	GO:0005509	molecular_function	calcium ion binding	-	-	-
TraesCS4D02G203800	12.112	3.06714	3.8335	33.9799	20.6167	34.7503	-2.22551	3.6262	15.8391	0.00543787	0.999985	-	W5EMW2	Uncharacterized protein	-	-	-	-	-	-	PF09713	Plant protein 1589 of unknown function (A_thal_3526)	IPR006476	Conserved hypothetical protein CHP01589, plant	-	-	-	-	-	-	-	-
TraesCS1D02G190200	1.59709	0.777652	1.315	0.369302	0	0.213818	2.65841	-0.388998	7.5599	0.0288154	0.999985	-	A0A1D6RG36	Uncharacterized protein	-	-	-	-	-	-	-	-	IPR004045;IPR036249;IPR010987;IPR004046;IPR036282	Glutathione S-transferase, N-terminal;Thioredoxin-like superfamily;Glutathione S-transferase, C-terminal-like;Glutathione S-transferase, C-terminal;Glutathione S-transferase, C-terminal domain superfamily	-	-	-	-	-	-	-	-
TraesCS3B02G314500	28.4659	6.1428	9.46232	3.21099	2.43929	2.37552	2.45857	2.17839	17.4881	0.00422298	0.999985	-	A0A1D5WBW9	Uncharacterized protein	-	-	-	-	-	-	-	-	IPR002048;IPR007736	EF-hand domain;Caleosin-related	-	-	GO:0005509	molecular_function	calcium ion binding	-	-	-
TraesCS2D02G039400	3.21853	1.52659	2.2699	1.04844	1.40871	0.594636	1.2098	1.86884	8.62955	0.0220439	0.999985	-	A0A1D5UVY3	Uncharacterized protein	-	-	-	-	-	-	-	-	IPR011009;IPR013320;IPR008271;IPR017441;IPR001220;IPR000719	Protein kinase-like domain superfamily;Concanavalin A-like lectin/glucanase domain superfamily;Serine/threonine-protein kinase, active site;Protein kinase, ATP binding site;Legume lectin domain;Protein kinase domain	-	-	GO:0030246;GO:0016021;GO:0005524;GO:0016020;GO:0006468;GO:0004672	molecular_function;cellular_component;molecular_function;cellular_component;biological_process;molecular_function	carbohydrate binding;integral component of membrane;ATP binding;membrane;protein phosphorylation;protein kinase activity	-	-	-
TraesCS2B02G600200	15.1037109439987	11.2389	13.9762	8.86379	8.4383	4.82343	2.99036	6.40868	8.42391	0.0231707	0.999985	-	M8AJU6	Beta-glucosidase, chloroplastic	-	-	-	-	-	-	PF00232	lycosyl hydrolase family 1	IPR017853;IPR001360;IPR018120;IPR033132	Glycoside hydrolase superfamily;Glycoside hydrolase family 1;Glycoside hydrolase family 1, active site;Glycosyl hydrolases family 1, N-terminal conserved site	-	-	GO:0005975;GO:0016787;GO:0016798;GO:0004553;GO:0008152	biological_process;molecular_function;molecular_function;molecular_function;biological_process	carbohydrate metabolic process;hydrolase activity;hydrolase activity, acting on glycosyl bonds;hydrolase activity, hydrolyzing O-glycosyl compounds;metabolic process	-	-	-
TraesCS7A02G467800	0.610729	0.890874	1.08251	0.435012	0.381871	0.167909	1.39679	-0.0172585	8.26881	0.0237119	0.999985	-	A0A1D6BRT7	Glycosyltransferase	-	-	-	-	-	-	-	-	IPR002213;IPR035595	UDP-glucuronosyl/UDP-glucosyltransferase;UDP-glycosyltransferase family, conserved site	-	-	GO:0016740;GO:0016758;GO:0016757;GO:0008152	molecular_function;molecular_function;molecular_function;biological_process	transferase activity;transferase activity, transferring hexosyl groups;transferase activity, transferring glycosyl groups;metabolic process	-	-	-
TraesCS7A02G058400	10.2354	0.288008	1.3603	0.30774	0.346342	0.43554	3.44049	1.56856	8.35124	0.0235867	0.999985	-	A0A1D6C0Q9	Dirigent protein	-	-	-	-	-	-	-	-	IPR004265;IPR036404;IPR001229	Dirigent protein;Jacalin-like lectin domain superfamily;Jacalin-like lectin domain	-	-	GO:0048046;GO:0005576	cellular_component;cellular_component	apoplast;extracellular region	-	-	-
TraesCS6D02G314300	1.49158	1.01068	1.29407	0.934934	0.365881	0.442888	1.13175	0.0660467	5.89893	0.045383	0.999985	-	M8B5G2	Allene oxide cyclase 3, chloroplastic	-	-	-	-	-	-	PF06351	Allene oxide cyclase	IPR034871;IPR009410	Allene oxide cyclase superfamily;Allene oxide cyclase	-	-	GO:0009737;GO:0080186;GO:0009625;GO:0010114;GO:1900367;GO:0016853;GO:0009507;GO:0009723;GO:0009734;GO:0007623;GO:0010218;GO:0009751;GO:0009611;GO:0009416;GO:0050832;GO:0009908;GO:0009637;GO:0009646;GO:0010038;GO:0009864;GO:0009695;GO:0033274;GO:0042542;GO:0048573;GO:0009753;GO:0009651;GO:0046423	biological_process;biological_process;biological_process;biological_process;biological_process;molecular_function;cellular_component;biological_process;biological_process;biological_process;biological_process;biological_process;biological_process;biological_process;biological_process;biological_process;biological_process;biological_process;biological_process;biological_process;biological_process;…	response to abscisic acid;developmental vegetative growth;response to insect;response to red light;positive regulation of defense response to insect;isomerase activity;chloroplast;response to ethylene;auxin-activated signaling pathway;circadian rhythm;response to far red light;response to salicylic acid;response to wounding;response to light stimulus;defense response to fungus;flower development;…	-	-	-
TraesCS1B02G444700	1.18761	1.7488	1.09487	0.83596	0.51745	0.322669	1.27696	-0.0153609	7.22925	0.0310406	0.999985	-	A0A1D5SGA6	Uncharacterized protein	-	-	-	-	-	-	-	-	-	-	-	-	-	-	-	-	-	-
TraesCS1B02G344500	5.92082	13.4992	12.0057	4.83796	2.25673	1.62168	1.86948	2.29281	13.5243	0.00803009	0.999985	-	A0A077RNU9	Uncharacterized protein	-	-	-	-	-	-	-	-	-	-	-	-	-	-	-	-	-	-
TraesCS6A02G132200	43.9452	11.7463	21.2078	5.27007	9.45501	8.19636	1.74456	5.6276	12.5062	0.009678	0.999985	-	A0A1D6AYW9	Lipoxygenase	-	-	-	-	-	-	-	-	IPR013819;IPR036226;IPR020834;IPR036392;IPR001246;IPR027433;IPR000907;IPR001024	Lipoxygenase, C-terminal;Lipoxigenase, C-terminal domain superfamily;Lipoxygenase, conserved site;PLAT/LH2 domain superfamily;Lipoxygenase, plant;Lipoxygenase, domain 3;Lipoxygenase;PLAT/LH2 domain	-	-	GO:0046872;GO:0006633;GO:0016702;GO:0055114;GO:0031408;GO:0016491;GO:0051213	molecular_function;biological_process;molecular_function;biological_process;biological_process;molecular_function;molecular_function	metal ion binding;fatty acid biosynthetic process;oxidoreductase activity, acting on single donors with incorporation of molecular oxygen, incorporation of two atoms of oxygen;oxidation-reduction process;oxylipin biosynthetic process;oxidoreductase activity;dioxygenase activity	-	-	-
TraesCSU02G172900	0.268096	0.489083	0.525215	0.164519	0.22913	0.07144	1.46173	-0.5249	6.42511	0.0388472	0.999985	-	T1LES7	Uncharacterized protein	-	-	-	-	-	-	PF00069;PF13947	Protein kinase domain;Wall-associated receptor kinase galacturonan-binding	IPR025287;IPR011009;IPR018097;IPR008271;IPR017441;IPR000719	Wall-associated receptor kinase, galacturonan-binding domain;Protein kinase-like domain superfamily;EGF-like calcium-binding, conserved site;Serine/threonine-protein kinase, active site;Protein kinase, ATP binding site;Protein kinase domain	-	-	GO:0016021;GO:0016020;GO:0006468;GO:0005524;GO:0004672;GO:0005509;GO:0030247	cellular_component;cellular_component;biological_process;molecular_function;molecular_function;molecular_function;molecular_function	integral component of membrane;membrane;protein phosphorylation;ATP binding;protein kinase activity;calcium ion binding;polysaccharide binding	-	-	-
TraesCS3A02G223800	0.513337	0.599485	0.388549	0.60497	1.15483	3.01767	-1.66031	0.0952862	6.59883	0.0373988	0.999985	-	A0A1D5VE11	Uncharacterized protein	-	-	-	-	-	-	-	-	IPR003340;IPR015300	B3 DNA binding domain;DNA-binding pseudobarrel domain superfamily	-	-	GO:0006355;GO:0005634;GO:0006351;GO:0003677	biological_process;cellular_component;biological_process;molecular_function	regulation of transcription, DNA-templated;nucleus;transcription, DNA-templated;DNA binding	-	-	-
TraesCS3D02G212000	0.844275	1.15515	0.989563	0.46053	0.408159	0.566605	1.06693	0.292848	9.74684	0.0167212	0.999985	-	A0A1D5WPS7	Uncharacterized protein	-	-	-	-	-	-	-	-	-	-	-	-	-	-	-	-	-	-
TraesCS2A02G487700	47.5034	127.921	66.2689	40.5213	43.4808	36.9087	1.02073	5.87651	7.08346	0.0327067	0.999985	-	A0A1D6RJV9	Uncharacterized protein	-	-	-	-	-	-	-	-	-	-	-	-	-	-	-	-	-	-
TraesCS2B02G062500	30.4247	31.8228	33.2506	20.4552	20.2937	6.34139	1.03904	4.84281	5.97844	0.0447773	0.999985	-	W5BKP9	Uncharacterized protein	-	-	-	-	-	-	PF13649;PF08241;PF08242	Methyltransferase domain;Methyltransferase domain;Methyltransferase domain	IPR029063;IPR013216	S-adenosyl-L-methionine-dependent methyltransferase;Methyltransferase type 11	-	-	GO:0032259;GO:0046686;GO:0005739;GO:0008168;GO:0008152	biological_process;biological_process;cellular_component;molecular_function;biological_process	methylation;response to cadmium ion;mitochondrion;methyltransferase activity;metabolic process	-	-	-
TraesCSU02G050500	159.801	33.277	48.82	13.9275	18.4036	12.3616	2.4362	4.95445	16.8516	0.0046457	0.999985	-	X4XVL7	Caleosin	-	-	-	-	-	-	PF05042	Caleosin related protein	IPR002048;IPR007736	EF-hand domain;Caleosin-related	-	-	GO:0005509	molecular_function	calcium ion binding	-	-	-
TraesCS2D02G590900	0.140672	0.211818	0.124669	0.307274	0.324767	0.394486	-1.09246	-0.15609	7.06571	0.0324504	0.999985	-	A0A1D5UQF1	Uncharacterized protein	-	-	-	-	-	-	-	-	IPR038005;IPR002182;IPR027417	Virus X resistance protein-like, coiled-coil domain;NB-ARC;P-loop containing nucleoside triphosphate hydrolase	-	-	GO:0043531	molecular_function	ADP binding	-	-	-
TraesCS1A02G384600	12.1893	11.2263	5.79601	3.77635	2.74924	5.73938	1.26292	0.485528	7.97174	0.0256986	0.999985	-	A0A077RX82	Uncharacterized protein	-	-	-	-	-	-	PF02533	Photosystem II 4 kDa reaction centre component	IPR037270;IPR003687	Photosystem II PsbK superfamily;Photosystem II PsbK	-	-	GO:0009523;GO:0009507;GO:0016021;GO:0016020;GO:0009535;GO:0009539;GO:0015979	cellular_component;cellular_component;cellular_component;cellular_component;cellular_component;cellular_component;biological_process	photosystem II;chloroplast;integral component of membrane;membrane;chloroplast thylakoid membrane;photosystem II reaction center;photosynthesis	-	-	-
TraesCS1A02G377500	16.8565	17.5484	15.5347	8.52301	9.30433	4.60567	1.16809	1.57527	12.9845	0.00864859	0.999985	-	M7ZG12	Uncharacterized protein	-	-	-	-	-	-	-	-	-	-	-	-	-	-	-	-	-	-
TraesCS3B02G313400	6.30012	3.46949	6.43464	1.83532	1.22979	3.43306	1.31866	2.63665	8.68005	0.0217781	0.999985	-	W5D2Q7	Glycosyltransferase	-	-	-	-	-	-	PF00201	UDP-glucoronosyl and UDP-glucosyl transferase	IPR002213;IPR035595	UDP-glucuronosyl/UDP-glucosyltransferase;UDP-glycosyltransferase family, conserved site	-	-	GO:0016758;GO:0016740;GO:0008152;GO:0016757	molecular_function;molecular_function;biological_process;molecular_function	transferase activity, transferring hexosyl groups;transferase activity;metabolic process;transferase activity, transferring glycosyl groups	-	-	-
TraesCS7D02G232200	99.7542	32.9114	38.4489	26.7115	25.9813	21.7965	1.20345	5.11142	7.85329	0.0267159	0.999985	-	A0A1D6D5B0	Uncharacterized protein	-	-	-	-	-	-	-	-	IPR015660	Achaete-scute transcription factor-related	-	-	GO:0006357;GO:0003677	biological_process;molecular_function	regulation of transcription by RNA polymerase II;DNA binding	-	-	-
TraesCS5B02G174400	0.0905566	0.139197	0.177406	0.250841	0.335378	0.232371	-1.00165	-0.044522	5.65638	0.0488806	0.999985	-	A0A1D5YKK2	Uncharacterized protein	-	-	-	-	-	-	-	-	IPR011009;IPR013210;IPR001611;IPR008271;IPR017441;IPR032675;IPR003591;IPR000719	Protein kinase-like domain superfamily;Leucine-rich repeat-containing N-terminal, plant-type;Leucine-rich repeat;Serine/threonine-protein kinase, active site;Protein kinase, ATP binding site;Leucine-rich repeat domain superfamily;Leucine-rich repeat, typical subtype;Protein kinase domain	-	-	GO:0004674;GO:0016740;GO:0016310;GO:0016301;GO:0000166;GO:0016021;GO:0006468;GO:0016020;GO:0005524;GO:0004672	molecular_function;molecular_function;biological_process;molecular_function;molecular_function;cellular_component;biological_process;cellular_component;molecular_function;molecular_function	protein serine/threonine kinase activity;transferase activity;phosphorylation;kinase activity;nucleotide binding;integral component of membrane;protein phosphorylation;membrane;ATP binding;protein kinase activity	-	-	-
TraesCS1A02G206100	4.41919	5.75298	3.9878	2.69246	1.53403	2.24089	1.14406	1.93213	13.2343	0.00825995	0.999985	-	W4ZMT3	Uncharacterized protein	-	-	-	-	-	-	PF12906;PF12428	RING-variant domain;Protein of unknown function (DUF3675)	IPR033275;IPR011016;IPR022143;IPR013083	E3 ubiquitin-protein ligase MARCH-like;Zinc finger, RING-CH-type;Protein of unknown function DUF3675;Zinc finger, RING/FYVE/PHD-type	-	-	GO:0016021;GO:0016020;GO:0008270	cellular_component;cellular_component;molecular_function	integral component of membrane;membrane;zinc ion binding	-	-	-
TraesCS2D02G547400	1.4423	1.72417	0.854558	0.252572	0.596932	0.227475	1.90968	0.53384	14.4502	0.00681026	0.999985	-	A0A1D5URV2	Uncharacterized protein	-	-	-	-	-	-	-	-	IPR002401;IPR001128;IPR036396;IPR017972	Cytochrome P450, E-class, group I;Cytochrome P450;Cytochrome P450 superfamily;Cytochrome P450, conserved site	-	-	GO:0004497;GO:0046872;GO:0005506;GO:0055114;GO:0016705;GO:0020037;GO:0016491	molecular_function;molecular_function;molecular_function;biological_process;molecular_function;molecular_function;molecular_function	monooxygenase activity;metal ion binding;iron ion binding;oxidation-reduction process;oxidoreductase activity, acting on paired donors, with incorporation or reduction of molecular oxygen;heme binding;oxidoreductase activity	-	-	-
TraesCS1B02G044200	0.809508	0.39996	0.609067	0.310026	0.355498	0.237074	1.01891	0.872402	8.43397	0.0227623	0.999985	-	A0A1D5SLF0	Uncharacterized protein	-	-	-	-	-	-	-	-	IPR032675;IPR002182;IPR027417	Leucine-rich repeat domain superfamily;NB-ARC;P-loop containing nucleoside triphosphate hydrolase	-	-	GO:0043531	molecular_function	ADP binding	-	-	-
TraesCS1B02G372300	0.608943	0.663978	0.905	0.25127	0.254509	0.387947	1.28989	0.227525	11.5384	0.0114311	0.999985	-	A0A1D5SFQ3	Uncharacterized protein	-	-	-	-	-	-	-	-	IPR001810;IPR036047	F-box domain;F-box-like domain superfamily	-	-	-	-	-	-	-	-
TraesCS5A02G208900	0.679955	0.274245	0.312629	1.05167	0.770886	0.929364	-1.09462	0.200523	5.97714	0.044347	0.999985	-	A0A1D5YDB6	Uncharacterized protein	-	-	-	-	-	-	-	-	IPR001948;IPR023358	Peptidase M18;Peptidase M18, domain 2	-	-	GO:0005829;GO:0016787;GO:0046872;GO:0008237;GO:0046686;GO:0005773;GO:0006508;GO:0061077;GO:0005774;GO:0008270;GO:0008233;GO:0004177;GO:0070006	cellular_component;molecular_function;molecular_function;molecular_function;biological_process;cellular_component;biological_process;biological_process;cellular_component;molecular_function;molecular_function;molecular_function;molecular_function	cytosol;hydrolase activity;metal ion binding;metallopeptidase activity;response to cadmium ion;vacuole;proteolysis;chaperone-mediated protein folding;vacuolar membrane;zinc ion binding;peptidase activity;aminopeptidase activity;metalloaminopeptidase activity	-	-	-
TraesCS2A02G438300	22.5961	41.4564	18.804	9.73978	10.0017	11.6678	1.41589	4.71413	17.0305	0.00452159	0.999985	-	M7Z212	Ubiquinol oxidase	-	-	-	-	-	-	PF01786	Alternative oxidase	IPR038659;IPR002680	Alternative oxidase superfamily;Alternative oxidase	-	-	GO:0046872;GO:0009916;GO:0055114;GO:0016021;GO:0016020;GO:0102721;GO:0070469;GO:0016491	molecular_function;molecular_function;biological_process;cellular_component;cellular_component;molecular_function;cellular_component;molecular_function	metal ion binding;alternative oxidase activity;oxidation-reduction process;integral component of membrane;membrane;ubiquinol:oxygen oxidoreductase activity;respiratory chain;oxidoreductase activity	-	-	-
TraesCS3A02G307900	5.16255	1.31649	1.11857	0.901506	0.961187	0.549425	1.66306	0.743973	6.59955	0.0373912	0.999985	-	-	-	-	-	-	-	-	-	-	-	-	-	-	-	-	-	-	-	-	-
TraesCS3A02G492600	4.93419	1.3002	3.17255	1.11023	1.02232	0.934986	1.62084	0.000680704	9.13033	0.0193633	0.999985	-	A0A1D5WCY5	Uncharacterized protein	-	-	-	-	-	-	-	-	IPR018247;IPR011992;IPR002048	EF-Hand 1, calcium-binding site;EF-hand domain pair;EF-hand domain	-	-	GO:0005509	molecular_function	calcium ion binding	-	-	-
TraesCS6A02G224000	5.63745	9.93235	5.80783	3.11583	3.23205	4.12965	1.04258	2.7185	10.7308	0.0136	0.999985	-	W5GAV0	Uncharacterized protein	-	-	-	-	-	-	PF00249	Myb-like DNA-binding domain	IPR001005;IPR009057;IPR017930	SANT/Myb domain;Homeobox-like domain superfamily;Myb domain	-	-	GO:0003677	molecular_function	DNA binding	-	-	-
TraesCS2A02G048600	8.37337	7.42301	5.19981	3.97518	2.75173	1.15656	1.43028	2.4844	9.9828	0.0161563	0.999985	-	A0A1D5TLN1	Uncharacterized protein	-	-	-	-	-	-	-	-	IPR029063;IPR013216	S-adenosyl-L-methionine-dependent methyltransferase;Methyltransferase type 11	-	-	GO:0032259;GO:0046686;GO:0005739;GO:0008168;GO:0008152	biological_process;biological_process;cellular_component;molecular_function;biological_process	methylation;response to cadmium ion;mitochondrion;methyltransferase activity;metabolic process	-	-	-
TraesCSU02G058500	0.895082	0.321629	1.37093	0.162286	0.164378	0.150336	2.4306	-0.371603	15.4736	0.00565302	0.999985	-	A0A1D5WD72	Uncharacterized protein	-	-	-	-	-	-	-	-	IPR011009	Protein kinase-like domain superfamily	-	-	-	-	-	-	-	-
TraesCSU02G112400	0.0858708	0.0590286	0.0511992	0.193598	0.0905049	0.206934	-1.29846	-0.430195	6.56868	0.0372799	0.999985	-	A0A1D6DCI5	Uncharacterized protein	-	-	-	-	-	-	-	-	IPR002182;IPR027417;IPR038005;IPR032675;IPR027806;IPR003591	NB-ARC;P-loop containing nucleoside triphosphate hydrolase;Virus X resistance protein-like, coiled-coil domain;Leucine-rich repeat domain superfamily;Harbinger transposase-derived nuclease domain;Leucine-rich repeat, typical subtype	-	-	GO:0043531	molecular_function	ADP binding	-	-	-
TraesCS5B02G464200	1.16478	1.76781	1.10942	0.744396	0.571995	0.237788	1.39326	0.783829	9.05053	0.0199185	0.999985	-	A0A1D5Z6A5	Uncharacterized protein	-	-	-	-	-	-	-	-	IPR011676	Domain of unknown function DUF1618	-	-	-	-	-	-	-	-
TraesCS4A02G304400	0.130378	0.093697	0.0464395	0.96918	0.21549	0.629567	-2.68239	-0.50375	14.2649	0.00699486	0.999985	-	A0A1D5X6W6	Fatty acyl-CoA reductase	-	-	-	-	-	-	-	-	IPR013120;IPR026055;IPR036291;IPR033640	Male sterility, NAD-binding;Fatty acyl-CoA reductase;NAD(P)-binding domain superfamily;Fatty acyl-CoA reductase, C-terminal	-	-	GO:0080019;GO:0055114;GO:0102965;GO:0016021;GO:0016020;GO:0006629;GO:0016491	molecular_function;biological_process;molecular_function;cellular_component;cellular_component;biological_process;molecular_function	fatty-acyl-CoA reductase (alcohol-forming) activity;oxidation-reduction process;alcohol-forming fatty acyl-CoA reductase activity;integral component of membrane;membrane;lipid metabolic process;oxidoreductase activity	-	-	-
TraesCS2B02G482200	15.0925	19.2435	9.72849	10.4865	5.11417	6.29636	1.02496	1.40973	6.6133	0.0371025	0.999985	-	A0A1D6RNP3	Uncharacterized protein	-	-	-	-	-	-	-	-	-	-	-	-	-	-	-	-	-	-
TraesCS5B02G006500	179.725	29.8542	65.8774	21.621	41.1867	30.9764	1.55028	7.60379	6.0967	0.0432327	0.999985	-	W5FL28	Lipoxygenase	-	-	-	-	-	-	PF00305;PF01477	Lipoxygenase;PLAT/LH2 domain	IPR013819;IPR036226;IPR020833;IPR020834;IPR036392;IPR001246;IPR027433;IPR000907;IPR001024	Lipoxygenase, C-terminal;Lipoxigenase, C-terminal domain superfamily;Lipoxygenase, iron binding site;Lipoxygenase, conserved site;PLAT/LH2 domain superfamily;Lipoxygenase, plant;Lipoxygenase, domain 3;Lipoxygenase;PLAT/LH2 domain	-	-	GO:0046872;GO:0006633;GO:0016702;GO:0055114;GO:0031408;GO:0016491;GO:0051213	molecular_function;biological_process;molecular_function;biological_process;biological_process;molecular_function;molecular_function	metal ion binding;fatty acid biosynthetic process;oxidoreductase activity, acting on single donors with incorporation of molecular oxygen, incorporation of two atoms of oxygen;oxidation-reduction process;oxylipin biosynthetic process;oxidoreductase activity;dioxygenase activity	-	-	-
TraesCS1D02G213700	5.64511	7.68502	5.74774	2.8305	4.48691	1.85192	1.07398	3.10383	9.02398	0.0200746	0.999985	-	W5ADC4	Trehalose 6-phosphate phosphatase	-	-	-	-	-	-	PF02358	Trehalose-phosphatase	IPR003337;IPR036412;IPR023214;IPR006379	Trehalose-phosphatase;HAD-like superfamily;HAD superfamily;HAD-superfamily hydrolase, subfamily IIB	-	-	GO:0016787;GO:0004805;GO:0016311;GO:0005992;GO:0003824	molecular_function;molecular_function;biological_process;biological_process;molecular_function	hydrolase activity;trehalose-phosphatase activity;dephosphorylation;trehalose biosynthetic process;catalytic activity	-	-	-
TraesCS7D02G068200	10.5405	12.0797	11.4855	7.21461	5.94689	1.498	1.23779	2.91943	5.65466	0.0493931	0.999985	-	A0A1D6D5Y1	Uncharacterized protein	-	-	-	-	-	-	-	-	-	-	-	-	-	-	-	-	-	-
TraesCS5B02G158500	0.24712	0.290954	0.20601	0.545286	0.398305	0.67999	-1.11331	0.820564	11.2022	0.0122382	0.999985	-	M8AK75	Ethylene-insensitive protein 2	-	-	-	-	-	-	PF01566	Natural resistance-associated macrophage protein	IPR017187;IPR001046	Ethylene-insensitive protein 2;NRAMP family	-	-	GO:0030001;GO:0016021;GO:0009873;GO:0005622;GO:0016020;GO:0046873	biological_process;cellular_component;biological_process;cellular_component;cellular_component;molecular_function	metal ion transport;integral component of membrane;ethylene-activated signaling pathway;intracellular;membrane;metal ion transmembrane transporter activity	-	-	-
TraesCS7B02G083300	5.33867	1.87193	6.69136	2.00354	0.811749	0.397718	2.11175	0.257195	8.96623	0.0203482	0.999985	-	A0A1D6D8Z9	Uncharacterized protein	-	-	-	-	-	-	-	-	IPR002068;IPR008978;IPR031107	Alpha crystallin/Hsp20 domain;HSP20-like chaperone;Small heat shock protein HSP20	-	-	-	-	-	-	-	-
TraesCS7A02G160900	43.9577	3.58971	6.97092	2.41998	3.35346	4.24635	2.43458	4.05519	7.26662	0.0311341	0.999985	-	A0A1D6DJT2	Uncharacterized protein	-	-	-	-	-	-	-	-	IPR000407	Nucleoside phosphatase GDA1/CD39	-	-	GO:0016787	molecular_function	hydrolase activity	-	-	-
TraesCS5A02G475300	0.724238	0.585539	0.96738	0.393931	0.299257	0.076026	1.56531	-0.399614	6.43234	0.0389363	0.999985	-	A0A1D5YIE5	rRNA N-glycosidase	-	-	-	-	-	-	-	-	IPR001574;IPR017988;IPR016139;IPR036041;IPR016138;IPR017989	Ribosome-inactivating protein;Ribosome-inactivating protein conserved site;Ribosome-inactivating protein, subdomain 2;Ribosome-inactivating protein superfamily;Ribosome-inactivating protein, subdomain 1;Ribosome-inactivating protein type 1/2	-	-	GO:0016787;GO:0017148;GO:0006952;GO:0009405;GO:0090729;GO:0030598	molecular_function;biological_process;biological_process;biological_process;molecular_function;molecular_function	hydrolase activity;negative regulation of translation;defense response;pathogenesis;toxin activity;rRNA N-glycosylase activity	-	-	-
TraesCS6A02G378800	112.796	60.284	61.4831	35.9957	36.1953	9.31756	1.53955	6.6717	8.31483	0.0237988	0.999985	-	W5G777	Uncharacterized protein	-	-	-	-	-	-	PF00067	Cytochrome P450	IPR002401;IPR001128;IPR036396;IPR017972	Cytochrome P450, E-class, group I;Cytochrome P450;Cytochrome P450 superfamily;Cytochrome P450, conserved site	-	-	GO:0046872;GO:0004497;GO:0005506;GO:0055114;GO:0016705;GO:0020037;GO:0016491	molecular_function;molecular_function;molecular_function;biological_process;molecular_function;molecular_function;molecular_function	metal ion binding;monooxygenase activity;iron ion binding;oxidation-reduction process;oxidoreductase activity, acting on paired donors, with incorporation or reduction of molecular oxygen;heme binding;oxidoreductase activity	-	-	-
TraesCS6A02G132500	85.9479	22.1111	40.9864	10.3592	18.3239	16.3576	1.7241	6.61084	11.7428	0.0112107	0.999985	-	A0A1D6AYW9	Lipoxygenase	-	-	-	-	-	-	-	-	IPR013819;IPR036226;IPR020834;IPR036392;IPR001246;IPR027433;IPR000907;IPR001024	Lipoxygenase, C-terminal;Lipoxigenase, C-terminal domain superfamily;Lipoxygenase, conserved site;PLAT/LH2 domain superfamily;Lipoxygenase, plant;Lipoxygenase, domain 3;Lipoxygenase;PLAT/LH2 domain	-	-	GO:0046872;GO:0006633;GO:0016702;GO:0055114;GO:0031408;GO:0016491;GO:0051213	molecular_function;biological_process;molecular_function;biological_process;biological_process;molecular_function;molecular_function	metal ion binding;fatty acid biosynthetic process;oxidoreductase activity, acting on single donors with incorporation of molecular oxygen, incorporation of two atoms of oxygen;oxidation-reduction process;oxylipin biosynthetic process;oxidoreductase activity;dioxygenase activity	-	-	-
TraesCS6B02G228100	5.73123	14.8885	9.09047	4.42064	3.40356	4.86378	1.24467	3.57535	10.2556	0.0152262	0.999985	-	A0A1D6ATZ8	Uncharacterized protein	-	-	-	-	-	-	-	-	IPR035979;IPR000504;IPR012677	RNA-binding domain superfamily;RNA recognition motif domain;Nucleotide-binding alpha-beta plait domain superfamily	-	-	GO:0003676;GO:0003723	molecular_function;molecular_function	nucleic acid binding;RNA binding	-	-	-
TraesCS7A02G096200	2.135	0.0930755	2.13743	0.156545	0.126851	0.0362546	3.74083	0.266126	11.1871	0.0125289	0.999985	-	A0A1D6BXL9	Uncharacterized protein	-	-	-	-	-	-	-	-	-	-	-	-	-	-	-	-	-	-
TraesCS2D02G025500	4.00553	1.68142	10.8886	1.63488	1.88176	0.688408	1.98539	2.69273	7.87556	0.0265648	0.999985	-	A0A1D5TPU9	Uncharacterized protein	-	-	-	-	-	-	-	-	IPR008271;IPR011009;IPR017441;IPR000719	Serine/threonine-protein kinase, active site;Protein kinase-like domain superfamily;Protein kinase, ATP binding site;Protein kinase domain	-	-	GO:0004674;GO:0000166;GO:0005524;GO:0006468;GO:0004672	molecular_function;molecular_function;molecular_function;biological_process;molecular_function	protein serine/threonine kinase activity;nucleotide binding;ATP binding;protein phosphorylation;protein kinase activity	-	-	-
TraesCS1D02G103500	2.17366	3.92227	1.00988	0.771069	1.16284	0.853184	1.36835	2.16994	7.34135	0.0305209	0.999985	-	M8ANW0	Phenylalanine ammonia-lyase	-	-	-	-	-	-	PF00221	Aromatic amino acid lyase	IPR005922;IPR024083;IPR001106;IPR008948;IPR022313;IPR023144	Phenylalanine ammonia-lyase;Fumarase/histidase, N-terminal;Aromatic amino acid lyase;L-Aspartase-like;Phenylalanine/histidine ammonia-lyases, active site;Phenylalanine ammonia-lyase, shielding domain superfamily	-	-	GO:0016841;GO:0009800;GO:0006559;GO:0005737;GO:0016829;GO:0045548;GO:0003824;GO:0009698	molecular_function;biological_process;biological_process;cellular_component;molecular_function;molecular_function;molecular_function;biological_process	ammonia-lyase activity;cinnamic acid biosynthetic process;L-phenylalanine catabolic process;cytoplasm;lyase activity;phenylalanine ammonia-lyase activity;catalytic activity;phenylpropanoid metabolic process	-	-	-
TraesCS3A02G351300	0.248925	0.482307	0.363354	0.856627	0.96627	0.811587	-1.2571	0.585537	12.5991	0.00929571	0.999985	-	A0A1D5VA36	Uncharacterized protein	-	-	-	-	-	-	-	-	IPR018247;IPR011009;IPR008271;IPR017441;IPR011992;IPR002048;IPR000719	EF-Hand 1, calcium-binding site;Protein kinase-like domain superfamily;Serine/threonine-protein kinase, active site;Protein kinase, ATP binding site;EF-hand domain pair;EF-hand domain;Protein kinase domain	-	-	GO:0005524;GO:0004672;GO:0005509;GO:0006468	molecular_function;molecular_function;molecular_function;biological_process	ATP binding;protein kinase activity;calcium ion binding;protein phosphorylation	-	-	-
TraesCS3A02G195300	24.6724	15.596	36.9781	9.66927	1.71736	0.625987	2.70493	4.80107	8.14566	0.0248175	0.999985	-	M7Z7D0	S-adenosylmethionine synthase	-	-	-	-	-	-	PF02773;PF02772;PF00438	S-adenosylmethionine synthetase, C-terminal domain;S-adenosylmethionine synthetase, central domain;S-adenosylmethionine synthetase, N-terminal domain	IPR022628;IPR022631;IPR002133;IPR022629;IPR022636;IPR022630	S-adenosylmethionine synthetase, N-terminal;S-adenosylmethionine synthetase, conserved site;S-adenosylmethionine synthetase;S-adenosylmethionine synthetase, central domain;S-adenosylmethionine synthetase superfamily;S-adenosylmethionine synthetase, C-terminal	-	-	GO:0006556;GO:0046872;GO:0004478;GO:0016740;GO:0000166;GO:0005524;GO:0006730	biological_process;molecular_function;molecular_function;molecular_function;molecular_function;molecular_function;biological_process	S-adenosylmethionine biosynthetic process;metal ion binding;methionine adenosyltransferase activity;transferase activity;nucleotide binding;ATP binding;one-carbon metabolic process	-	-	-
TraesCS7A02G053100	0.0660597	0.159566	0.0575177	0.453801	0.326204	0.30512	-1.92705	-0.420544	12.0806	0.0102685	0.999985	-	A0A1D6BZI3	Uncharacterized protein	-	-	-	-	-	-	-	-	IPR004648;IPR004813	Tetrapeptide transporter, OPT1/isp4;Oligopeptide transporter, OPT superfamily	-	-	GO:0055085;GO:0016021;GO:0016020	biological_process;cellular_component;cellular_component	transmembrane transport;integral component of membrane;membrane	-	-	-
TraesCS1B02G043900	2.55488	1.08198	0.910028	0.893353	0.167569	0.114941	1.9598	0.46721	5.67677	0.0490586	0.999985	-	M7ZXM7	Uncharacterized protein	-	-	-	-	-	-	-	-	-	-	-	-	-	-	-	-	-	-
TraesCS5B02G371100	8.38161	5.3719	5.03344	2.49962	4.03513	1.24824	1.28368	2.71521	8.3435	0.0236316	0.999985	-	W5FF90	Protein DETOXIFICATION	-	-	-	-	-	-	PF01554	MatE	IPR002528	Multi antimicrobial extrusion protein	-	-	GO:0006855;GO:0015238;GO:0016021;GO:0016020;GO:0015297;GO:0055085	biological_process;molecular_function;cellular_component;cellular_component;molecular_function;biological_process	drug transmembrane transport;drug transmembrane transporter activity;integral component of membrane;membrane;antiporter activity;transmembrane transport	-	-	-
TraesCS6A02G045000	2.00668	1.48718	1.6254	0.577227	1.28627	0.579285	1.07612	0.636959	6.95902	0.0335314	0.999985	-	A0A1D6AF18	Uncharacterized protein	-	-	-	-	-	-	-	-	IPR038408;IPR002902	Gnk2-homologous domain superfamily;Gnk2-homologous domain	-	-	GO:0016021;GO:0016020	cellular_component;cellular_component	integral component of membrane;membrane	-	-	-
TraesCS5B02G233600	1.1583	3.08155	3.75286	0.207316	0.269986	0.514423	3.01436	0.276641	23.7556	0.00185963	0.999985	-	A0A1D5UAM5	Uncharacterized protein	-	-	-	-	-	-	-	-	IPR024752	Myb/SANT-like domain	-	-	-	-	-	-	-	-
TraesCS7A02G352100	1.0622	0.493939	0.938451	0.373843	0.378663	0.192398	1.40346	-0.548061	7.28595	0.0305705	0.999985	-	A0A1D6D6Z0	Uncharacterized protein	-	-	-	-	-	-	-	-	IPR001841;IPR013083	Zinc finger, RING-type;Zinc finger, RING/FYVE/PHD-type	-	-	GO:0016021;GO:0016020	cellular_component;cellular_component	integral component of membrane;membrane	-	-	-
TraesCS5B02G196200	1.57087	1.18268	1.66694	4.36372	3.17332	1.77072	-1.05844	1.50936	8.04802	0.025216	0.999985	-	A0A1D5YXA6	Uncharacterized protein	-	-	-	-	-	-	-	-	IPR009097	Cyclic phosphodiesterase	-	-	-	-	-	-	-	-
TraesCS1D02G297900	0.419456	0.521452	0.662692	0.175408	0.0956679	0.0937453	2.13894	0.22303	25.8322	0.00141193	0.999985	-	W5AD16	Uncharacterized protein	-	-	-	-	-	-	PF04578;PF13968;PF00443	Protein of unknown function, DUF594;omain of unknown function (DUF4220);Ubiquitin carboxyl-terminal hydrolase	IPR028889;IPR001394;IPR007658;IPR025315;IPR018200	Ubiquitin specific protease domain;Peptidase C19, ubiquitin carboxyl-terminal hydrolase;Protein of unknown function DUF594;Domain of unknown function DUF4220;Ubiquitin specific protease, conserved site	-	-	GO:0036459;GO:0006511;GO:0016579;GO:0016021;GO:0016020	molecular_function;biological_process;biological_process;cellular_component;cellular_component	thiol-dependent ubiquitinyl hydrolase activity;ubiquitin-dependent protein catabolic process;protein deubiquitination;integral component of membrane;membrane	-	-	-
TraesCS1D02G039300	0.750767	0.875654	1.63958	0.540018	0.45996	0.369507	1.2593	0.576762	9.7709	0.0166804	0.999985	-	A0A1D6RGA5	Phenylalanine ammonia-lyase	-	-	-	-	-	-	-	-	IPR005922;IPR024083;IPR001106;IPR008948;IPR022313;IPR023144	Phenylalanine ammonia-lyase;Fumarase/histidase, N-terminal;Aromatic amino acid lyase;L-Aspartase-like;Phenylalanine/histidine ammonia-lyases, active site;Phenylalanine ammonia-lyase, shielding domain superfamily	-	-	GO:0016841;GO:0009800;GO:0006559;GO:0005737;GO:0016829;GO:0045548;GO:0003824;GO:0009698	molecular_function;biological_process;biological_process;cellular_component;molecular_function;molecular_function;molecular_function;biological_process	ammonia-lyase activity;cinnamic acid biosynthetic process;L-phenylalanine catabolic process;cytoplasm;lyase activity;phenylalanine ammonia-lyase activity;catalytic activity;phenylpropanoid metabolic process	-	-	-
TraesCS2D02G072900	0.920367	0.615226	1.25948	0.296931	0.355442	0.562637	1.20478	0.244935	7.56308	0.0284012	0.999985	-	W5C504	Uncharacterized protein	-	-	-	-	-	-	PF10275	Peptidase C65 Otubain	IPR019400	Peptidase C65, otubain	-	-	-	-	-	-	-	-
TraesCS5B02G528300	0.718967	0.690716	1.23244	0.33856	0.282409	0.161428	1.75958	0.44896	17.3022	0.00422328	0.999985	-	A0A1D5Z4G3	Uncharacterized protein	-	-	-	-	-	-	-	-	IPR025287;IPR011009;IPR008271;IPR017441;IPR000719	Wall-associated receptor kinase, galacturonan-binding domain;Protein kinase-like domain superfamily;Serine/threonine-protein kinase, active site;Protein kinase, ATP binding site;Protein kinase domain	-	-	GO:0005524;GO:0004672;GO:0006468;GO:0030247	molecular_function;molecular_function;biological_process;molecular_function	ATP binding;protein kinase activity;protein phosphorylation;polysaccharide binding	-	-	-
TraesCS6D02G059300	1.34488	1.96321	0.748491	0.426715	0.432216	0.67059	1.41955	0.544581	9.72083	0.0169476	0.999985	-	A0A1D6DHH8	Uncharacterized protein	-	-	-	-	-	-	-	-	IPR003441;IPR036093	NAC domain;NAC domain superfamily	-	-	GO:0006355;GO:0005634;GO:0006351;GO:0003677	biological_process;cellular_component;biological_process;molecular_function	regulation of transcription, DNA-templated;nucleus;transcription, DNA-templated;DNA binding	-	-	-
TraesCS1A02G358100	2.62008	5.45691	2.68489	1.04509	1.50642	1.72217	1.34589	1.55036	10.7656	0.0136216	0.999985	-	A0A1D5RWT8	Uncharacterized protein	-	-	-	-	-	-	-	-	IPR003657;IPR036576	WRKY domain;WRKY domain superfamily	-	-	GO:0006355;GO:0006351;GO:0003677;GO:0003700;GO:0005634;GO:0043565	biological_process;biological_process;molecular_function;molecular_function;cellular_component;molecular_function	regulation of transcription, DNA-templated;transcription, DNA-templated;DNA binding;DNA binding transcription factor activity;nucleus;sequence-specific DNA binding	-	-	-
