# Supplementary material for: Cellulose synthase TaCESA7 negatively regulates wheat resistance to stripe rust by reducing cell wall lignification
Source: Stress Biol. 2025 Jun 16;5(1):42. doi: 10.1007/s44154-025-00244-7 (PMC12170496; doi:10.1007/s44154-025-00244-7)
Supplement: Supplementary file 5 — Supplementary Material 5. [file 44154_2025_244_MOESM5_ESM.xlsx]

## Sheet: Sheet1
Supplemental Table S4. Statistical analysis results for each figure.
Statistical analyses of experimental groups including controls were evaluated by two-tailed Student’s t-test (*P < 0.05, **P < 0.01, ns = no statistical significance).
Fig	Experimental description	A vs. B	Statistical analysis	P-value	Significance
Fig. 1A	Pst infection significantly induced the expression of TaCESA7.	CYR23-0 hpi vs. CYR31-0 hpi	two-tailed	0.905912	ns
	Pst infection significantly induced the expression of TaCESA7.	CYR23-0 hpi vs. CYR31-12 hpi	two-tailed	0.266254	ns
	Pst infection significantly induced the expression of TaCESA7.	CYR23-0 hpi vs. CYR31-24 hpi	two-tailed	0.00700191	**
	Pst infection significantly induced the expression of TaCESA7.	CYR23-0 hpi vs. CYR31-48 hpi	two-tailed	2.85604e-05	**
	Pst infection significantly induced the expression of TaCESA7.	CYR23-0 hpi vs. CYR31-72 hpi	two-tailed	0.00150897	**
	Pst infection significantly induced the expression of TaCESA7.	CYR23-0 hpi vs. CYR31-96 hpi	two-tailed	0.0502767	ns
	Pst infection significantly induced the expression of TaCESA7.	CYR23-0 hpi vs. CYR31-120 hpi	two-tailed	0.00451801	**
	Pst infection significantly induced the expression of TaCESA7.	CYR23-0 hpi vs. CYR23-12 hpi	two-tailed	0.084403	ns
	Pst infection significantly induced the expression of TaCESA7.	CYR23-0 hpi vs. CYR23-24 hpi	two-tailed	0.219425	ns
	Pst infection significantly induced the expression of TaCESA7.	CYR23-0 hpi vs. CYR23-48 hpi	two-tailed	0.201383	ns
	Pst infection significantly induced the expression of TaCESA7.	CYR23-0 hpi vs. CYR23-72 hpi	two-tailed	0.00305961	**
	Pst infection significantly induced the expression of TaCESA7.	CYR23-0 hpi vs. CYR23-96 hpi	two-tailed	0.00310341	**
	Pst infection significantly induced the expression of TaCESA7.	CYR23-0 hpi vs. CYR23-120 hpi	two-tailed	0.00654623	**
Fig. 2C	Ratio of fungal to wheat nuclear content determined using the contents of fungal PsEF and wheat TaEF at 14 dpi.	OE2 vs. WT	two-tailed	0.0236	*
	Ratio of fungal to wheat nuclear content determined using the contents of fungal PsEF and wheat TaEF at 14 dpi.	OE3 vs. WT	two-tailed	0.001219	**
	Ratio of fungal to wheat nuclear content determined using the contents of fungal PsEF and wheat TaEF at 14 dpi.	OE4 vs. WT	two-tailed	0.0022	**
Fig. 2D	Infection area per infection site in WT and TaCESA7 overexpression plants infected with CYR23 at 48 hpi.	OE2 vs. WT	two-tailed	4.60321e-06	**
	Infection area per infection site in WT and TaCESA7 overexpression plants infected with CYR23 at 48 hpi.	OE3 vs. WT	two-tailed	2.86582e-06	**
	Infection area per infection site in WT and TaCESA7 overexpression plants infected with CYR23 at 48 hpi.	OE4 vs. WT	two-tailed	7.88065e-05	**
Fig. 2D	Infection area per infection site in WT and TaCESA7 overexpression plants infected with CYR23 at 120 hpi.	OE2 vs. WT	two-tailed	7.92189e-05	**
	Infection area per infection site in WT and TaCESA7 overexpression plants infected with CYR23 at 120 hpi.	OE3 vs. WT	two-tailed	4.77875e-06	**
	Infection area per infection site in WT and TaCESA7 overexpression plants infected with CYR23 at 120 hpi.	OE4 vs. WT	two-tailed	1.30922e-10	**
Fig. 2E	Quantification of necrotic cell death area in different TaCESA7-OE transgenic lines at 48 hpi.	OE2 vs. WT	two-tailed	8.87905e-08	**
	Quantification of necrotic cell death area in different TaCESA7-OE transgenic lines at 48 hpi.	OE3 vs. WT	two-tailed	6.45564e-16	**
	Quantification of necrotic cell death area in different TaCESA7-OE transgenic lines at 48 hpi.	OE4 vs. WT	two-tailed	9.92324e-16	**
Fig. 2F	Quantification of H2O2 accumulation area in different TaCESA7-OE transgenic lines at 48 hpi.	OE2 vs. WT	two-tailed	1.69782e-05	**
	Quantification of H2O2 accumulation area in different TaCESA7-OE transgenic lines at 48 hpi.	OE3 vs. WT	two-tailed	3.35467e-11	**
	Quantification of H2O2 accumulation area in different TaCESA7-OE transgenic lines at 48 hpi.	OE4 vs. WT	two-tailed	1.26903e-09	**
Fig. 3B	The biomass ratio of total DNA in CYR31-infected wheat leaves (Pst/wheat) at 5 dpi.	Ri9 vs. WT	two-tailed	0.000288066	**
	The biomass ratio of total DNA in CYR31-infected wheat leaves (Pst/wheat) at 5 dpi.	RiI1 vs. WT	two-tailed	0.00400604	**
	The biomass ratio of total DNA in CYR31-infected wheat leaves (Pst/wheat) at 5 dpi.	RiI2 vs. WT	two-tailed	0.00729807	**
Fig. 3B	The biomass ratio of total DNA in CYR31-infected wheat leaves (Pst/wheat) at 14 dpi.	Ri9 vs. WT	two-tailed	0.00660274	**
	The biomass ratio of total DNA in CYR31-infected wheat leaves (Pst/wheat) at 14 dpi.	RiI1 vs. WT	two-tailed	0.00213591	**
	The biomass ratio of total DNA in CYR31-infected wheat leaves (Pst/wheat) at 14 dpi.	RiI2 vs. WT	two-tailed	0.00425959	**
Fig. 3C	Silencing efficiency of TaCESA7 in TaCESA7-RNAi transgenic wheat lines and WT plants at 24 hpi.	Ri9 vs. WT	two-tailed	0.00144893	**
	Silencing efficiency of TaCESA7 in TaCESA7-RNAi transgenic wheat lines and WT plants at 24 hpi.	RiI1 vs. WT	two-tailed	0.00106292	**
	Silencing efficiency of TaCESA7 in TaCESA7-RNAi transgenic wheat lines and WT plants at 24 hpi.	RiI2 vs. WT	two-tailed	0.00314987	**
Fig. 3C	Silencing efficiency of TaCESA7 in TaCESA7-RNAi transgenic wheat lines and WT plants at 48 hpi.	Ri9 vs. WT	two-tailed	0.0126159	*
	Silencing efficiency of TaCESA7 in TaCESA7-RNAi transgenic wheat lines and WT plants at 48 hpi.	RiI1 vs. WT	two-tailed	0.000526163	**
	Silencing efficiency of TaCESA7 in TaCESA7-RNAi transgenic wheat lines and WT plants at 48 hpi.	RiI2 vs. WT	two-tailed	0.00241851	**
Fig. 3C	Silencing efficiency of TaCESA7 in TaCESA7-RNAi transgenic wheat lines and WT plants at 120 hpi.	Ri9 vs. WT	two-tailed	0.000383744	**
	Silencing efficiency of TaCESA7 in TaCESA7-RNAi transgenic wheat lines and WT plants at 120 hpi.	RiI1 vs. WT	two-tailed	0.000115126	**
	Silencing efficiency of TaCESA7 in TaCESA7-RNAi transgenic wheat lines and WT plants at 120 hpi.	RiI2 vs. WT	two-tailed	0.000219543	**
Fig. 3D	The expression profiles of pathogenesis-related genes TaPR1.	Ri9 vs. WT	two-tailed	0.0622814	ns
	The expression profiles of pathogenesis-related genes TaPR1.	RiI1 vs. WT	two-tailed	0.00443544	**
	The expression profiles of pathogenesis-related genes TaPR1.	RiI2 vs. WT	two-tailed	0.000703222	**
	The expression profiles of pathogenesis-related genes TaPR2.	Ri9 vs. WT	two-tailed	0.0429132	*
	The expression profiles of pathogenesis-related genes TaPR2.	RiI1 vs. WT	two-tailed	0.0844767	ns
	The expression profiles of pathogenesis-related genes TaPR2.	RiI2 vs. WT	two-tailed	0.0146358	*
	The expression profiles of pathogenesis-related genes TaPR5.	Ri9 vs. WT	two-tailed	0.0453935	*
	The expression profiles of pathogenesis-related genes TaPR5.	RiI1 vs. WT	two-tailed	0.0100172	*
	The expression profiles of pathogenesis-related genes TaPR5.	RiI2 vs. WT	two-tailed	0.00301481	**
Fig. 3E	Transcript levels of PTI marker genes TaFLS2 in TaCESA7-RNAi plants at 24 hpi.	Ri9 vs. WT	two-tailed	0.008358	**
	Transcript levels of PTI marker genes TaFLS2 in TaCESA7-RNAi plants at 24 hpi.	RiI1 vs. WT	two-tailed	0.0063	**
	Transcript levels of PTI marker genes TaFLS2 in TaCESA7-RNAi plants at 24 hpi.	RiI2 vs. WT	two-tailed	0.001431	**
	Transcript levels of PTI marker genes TaFLS2 in TaCESA7-RNAi plants at 48 hpi.	Ri9 vs. WT	two-tailed	6.21e-05	**
	Transcript levels of PTI marker genes TaFLS2 in TaCESA7-RNAi plants at 48 hpi.	RiI1 vs. WT	two-tailed	0.006494	**
	Transcript levels of PTI marker genes TaFLS2 in TaCESA7-RNAi plants at 48 hpi.	RiI2 vs. WT	two-tailed	0.001896	**
Fig. 3F	Transcript levels of PTI marker genes TaMPK3 in TaCESA7-RNAi plants at 24 hpi.	Ri9 vs. WT	two-tailed	0.00017	**
	Transcript levels of PTI marker genes TaMPK3 in TaCESA7-RNAi plants at 24 hpi.	RiI1 vs. WT	two-tailed	0.000576	**
	Transcript levels of PTI marker genes TaMPK3 in TaCESA7-RNAi plants at 24 hpi.	RiI2 vs. WT	two-tailed	0.001991	**
	Transcript levels of PTI marker genes TaMPK3 in TaCESA7-RNAi plants at 48 hpi.	Ri9 vs. WT	two-tailed	4.16e-05	**
	Transcript levels of PTI marker genes TaMPK3 in TaCESA7-RNAi plants at 48 hpi.	RiI1 vs. WT	two-tailed	0.004586	**
	Transcript levels of PTI marker genes TaMPK3 in TaCESA7-RNAi plants at 48 hpi.	RiI2 vs. WT	two-tailed	0.001637	**
Fig. 3G	Transcript levels of PTI marker genes TaCamBP-like in TaCESA7-RNAi plants at 24 hpi.	Ri9 vs. WT	two-tailed	0.003404	**
	Transcript levels of PTI marker genes TaCamBP-like in TaCESA7-RNAi plants at 24 hpi.	RiI1 vs. WT	two-tailed	0.010994	*
	Transcript levels of PTI marker genes TaCamBP-like in TaCESA7-RNAi plants at 24 hpi.	RiI2 vs. WT	two-tailed	0.002152	**
	Transcript levels of PTI marker genes TaCamBP-like in TaCESA7-RNAi plants at 48 hpi.	Ri9 vs. WT	two-tailed	0.001689	**
	Transcript levels of PTI marker genes TaCamBP-like in TaCESA7-RNAi plants at 48 hpi.	RiI1 vs. WT	two-tailed	0.000378	**
	Transcript levels of PTI marker genes TaCamBP-like in TaCESA7-RNAi plants at 48 hpi.	RiI2 vs. WT	two-tailed	0.001094	**
Fig. 3H	Transcript levels of PTI marker genes TaPUB23 in TaCESA7-RNAi plants at 24 hpi.	Ri9 vs. WT	two-tailed	0.000226	**
	Transcript levels of PTI marker genes TaPUB23 in TaCESA7-RNAi plants at 24 hpi.	RiI1 vs. WT	two-tailed	0.000333	**
	Transcript levels of PTI marker genes TaPUB23 in TaCESA7-RNAi plants at 24 hpi.	RiI2 vs. WT	two-tailed	0.005521	**
	Transcript levels of PTI marker genes TaPUB23 in TaCESA7-RNAi plants at 48 hpi	Ri9 vs. WT	two-tailed	0.000239	**
	Transcript levels of PTI marker genes TaPUB23 in TaCESA7-RNAi plants at 48 hpi	RiI1 vs. WT	two-tailed	0.001273	**
	Transcript levels of PTI marker genes TaPUB23 in TaCESA7-RNAi plants at 48 hpi	RiI2 vs. WT	two-tailed	4.92e-06	**
Fig. 3I	Transcript levels of PTI marker genes TaPDR2 in TaCESA7-RNAi plants at 24 hpi.	Ri9 vs. WT	two-tailed	0.000633	**
	Transcript levels of PTI marker genes TaPDR2 in TaCESA7-RNAi plants at 24 hpi.	RiI1 vs. WT	two-tailed	0.049178	*
	Transcript levels of PTI marker genes TaPDR2 in TaCESA7-RNAi plants at 24 hpi.	RiI2 vs. WT	two-tailed	0.00085	**
	Transcript levels of PTI marker genes TaPDR2 in TaCESA7-RNAi plants at 48 hpi	Ri9 vs. WT	two-tailed	0.005858	**
	Transcript levels of PTI marker genes TaPDR2 in TaCESA7-RNAi plants at 48 hpi	RiI1 vs. WT	two-tailed	0.004467	**
	Transcript levels of PTI marker genes TaPDR2 in TaCESA7-RNAi plants at 48 hpi	RiI2 vs. WT	two-tailed	0.037829	*
Fig. 3J	Transcript levels of PTI marker genes TaWRYK23-like in TaCESA7-RNAi plants at 24 hpi.	Ri9 vs. WT	two-tailed	0.002575	**
	Transcript levels of PTI marker genes TaWRYK23-like in TaCESA7-RNAi plants at 24 hpi.	RiI1 vs. WT	two-tailed	0.003733	**
	Transcript levels of PTI marker genes TaWRYK23-like in TaCESA7-RNAi plants at 24 hpi.	RiI2 vs. WT	two-tailed	0.000553	**
	Transcript levels of PTI marker genes TaWRYK23-like in TaCESA7-RNAi plants at 48 hpi	Ri9 vs. WT	two-tailed	0.047679	*
	Transcript levels of PTI marker genes TaWRYK23-like in TaCESA7-RNAi plants at 48 hpi	RiI1 vs. WT	two-tailed	0.040806	*
	Transcript levels of PTI marker genes TaWRYK23-like in TaCESA7-RNAi plants at 48 hpi	RiI2 vs. WT	two-tailed	4.19e-05	**
Fig. 4B	Infected area of Pst at 48 hpi in TaCESA7-RNAi plants .	Ri9 vs. WT	two-tailed	2.09079e-10	**
	Infected area of Pst at 48 hpi in TaCESA7-RNAi plants .	RiI1 vs. WT	two-tailed	1.3094e-10	**
	Infected area of Pst at 48 hpi in TaCESA7-RNAi plants .	RiI2 vs. WT	two-tailed	1.44303e-09	**
	Infected area of Pst at 120 hpi in TaCESA7-RNAi plants .	Ri9 vs. WT	two-tailed	7.70339e-26	**
	Infected area of Pst at 120 hpi in TaCESA7-RNAi plants .	RiI1 vs. WT	two-tailed	3.55868e-19	**
	Infected area of Pst at 120 hpi in TaCESA7-RNAi plants .	RiI2 vs. WT	two-tailed	1.0288e-24	**
Fig. 4D	Quantification of necrotic cell death area in different transgenic lines at 24 hpi.	Ri9 vs. WT	two-tailed	1.22376e-11	**
	Quantification of necrotic cell death area in different transgenic lines at 24 hpi.	RiI1 vs. WT	two-tailed	0.000961335	**
	Quantification of necrotic cell death area in different transgenic lines at 24 hpi.	RiI2 vs. WT	two-tailed	0.000133619	**
	Quantification of necrotic cell death area in different transgenic lines at 48 hpi.	Ri9 vs. WT	two-tailed	6.58644e-10	**
	Quantification of necrotic cell death area in different transgenic lines at 48 hpi.	RiI1 vs. WT	two-tailed	0.0340349	*
	Quantification of necrotic cell death area in different transgenic lines at 48 hpi.	RiI2 vs. WT	two-tailed	6.70279e-07	**
Fig. 4F	The area of H2O2 accumulation at each site of infection was measured at 24 hpi.	Ri9 vs. WT	two-tailed	1.02485e-11	**
	The area of H2O2 accumulation at each site of infection was measured at 24 hpi.	RiI1 vs. WT	two-tailed	3.32408e-07	**
	The area of H2O2 accumulation at each site of infection was measured at 24 hpi.	RiI2 vs. WT	two-tailed	3.85476e-14	**
	The area of H2O2 accumulation at each site of infection was measured at 48 hpi.	Ri9 vs. WT	two-tailed	7.24447e-09	**
	The area of H2O2 accumulation at each site of infection was measured at 48 hpi.	RiI1 vs. WT	two-tailed	7.24973e-07	**
	The area of H2O2 accumulation at each site of infection was measured at 48 hpi.	RiI2 vs. WT	two-tailed	2.36164e-10	**
Fig. 5C	The expression levels of up-regulated DEG TraesCS6B02G258600	Ri9 vs. WT	two-tailed	0.005587	**
	The expression levels of up-regulated DEG TraesCS6B02G258600	RiI1 vs. WT	two-tailed	0.001031	**
	The expression levels of up-regulated DEG TraesCS6B02G258600	RiI2 vs. WT	two-tailed	0.103576	ns
Fig. 5D	The expression levels of up-regulated DEG TraesCS1D02G103500	Ri9 vs. WT	two-tailed	0.000588	**
	The expression levels of up-regulated DEG TraesCS1D02G103500	RiI1 vs. WT	two-tailed	0.000518	**
	The expression levels of up-regulated DEG TraesCS1D02G103500	RiI2 vs. WT	two-tailed	0.021629	*
Fig. 5E	The expression levels of up-regulated DEGTraesCS3D02G136900	Ri9 vs. WT	two-tailed	0.0002	**
	The expression levels of up-regulated DEGTraesCS3D02G136900	RiI1 vs. WT	two-tailed	0.004892	**
	The expression levels of up-regulated DEGTraesCS3D02G136900	RiI2 vs. WT	two-tailed	0.002583	**
Fig. 5F	The expression levels of up-regulated DEG TraesCS2B02G600200	Ri9 vs. WT	two-tailed	0.0002	**
	The expression levels of up-regulated DEG TraesCS2B02G600200	RiI1 vs. WT	two-tailed	0.000267	**
	The expression levels of up-regulated DEG TraesCS2B02G600200	RiI2 vs. WT	two-tailed	5.56e-05	**
Fig. 5G	The expression levels of up-regulated DEG TraesCS5B02G227700	Ri9 vs. WT	two-tailed	0.001846	**
	The expression levels of up-regulated DEG TraesCS5B02G227700	RiI1 vs. WT	two-tailed	0.000206	**
	The expression levels of up-regulated DEG TraesCS5B02G227700	RiI2 vs. WT	two-tailed	0.002591	**
Fig. 5H	The expression levels of up-regulated DEG TraesCS5D02G419300	Ri9 vs. WT	two-tailed	0.000412	**
	The expression levels of up-regulated DEG TraesCS5D02G419300	RiI1 vs. WT	two-tailed	0.001172	**
	The expression levels of up-regulated DEG TraesCS5D02G419300	RiI2 vs. WT	two-tailed	0.003154	**
Fig. 6A	The PALactivity of the TaCESA7-RNAi transgenic wheat leaves compared to that in the WT plants at 24 hpi.	Ri9 vs. WT	two-tailed	0.0054	**
	The PALactivity of the TaCESA7-RNAi transgenic wheat leaves compared to that in the WT plants at 24 hpi.	RiI1 vs. WT	two-tailed	0.0068	**
	The PALactivity of the TaCESA7-RNAi transgenic wheat leaves compared to that in the WT plants at 24 hpi.	RiI2 vs. WT	two-tailed	0.0066	**
Fig. 6B	The cellulose content of the TaCESA7-RNAi transgenic wheat leaves compared to that in the WT plants at 24 hpi.	Ri9 vs. WT	two-tailed	0.000107	**
	The cellulose content of the TaCESA7-RNAi transgenic wheat leaves compared to that in the WT plants at 24 hpi.	RiI1 vs. WT	two-tailed	7.1e-05	**
	The cellulose content of the TaCESA7-RNAi transgenic wheat leaves compared to that in the WT plants at 24 hpi.	RiI2 vs. WT	two-tailed	0.000175	**
Fig. 6C	The lignin content of the TaCESA7-RNAi transgenic wheat leaves compared to that in the WT plants at 24 hpi.	Ri9 vs. WT	two-tailed	1e-05	**
	The lignin content of the TaCESA7-RNAi transgenic wheat leaves compared to that in the WT plants at 24 hpi.	RiI1 vs. WT	two-tailed	0.002034	**
	The lignin content of the TaCESA7-RNAi transgenic wheat leaves compared to that in the WT plants at 24 hpi.	RiI2 vs. WT	two-tailed	0.00022	**
Fig. 6E	Data are means of the secondary cell wall thickness as determined using the ImageJ software.	Ri9 vs. WT	two-tailed	0.075643	ns
	Data are means of the secondary cell wall thickness as determined using the ImageJ software.	RiI1 vs. WT	two-tailed	0.081048	ns
	Data are means of the secondary cell wall thickness as determined using the ImageJ software.	RiI2 vs. WT	two-tailed	0.598224	ns
Fig. 6G	the degree of lignification of the TaCESA7-RNAi plant at 24 hpi.	Ri9 vs. WT	two-tailed	0.006576	**
	the degree of lignification of the TaCESA7-RNAi plant at 24 hpi.	RiI1 vs. WT	two-tailed	0.002643	**
	the degree of lignification of the TaCESA7-RNAi plant at 24 hpi.	RiI2 vs. WT	two-tailed	0.015355	*
Fig. 6H	The expression of lignin biosynthesis genes TaPAL4 at 24 hpi.	Ri9 vs. WT	two-tailed	8.71e-06	**
	The expression of lignin biosynthesis genes TaPAL4 at 24 hpi.	RiI1 vs. WT	two-tailed	0.000459	**
	The expression of lignin biosynthesis genes TaPAL4 at 24 hpi.	RiI2 vs. WT	two-tailed	0.000326	**
Fig. 6I	The expression of lignin biosynthesis genes TaAD4 at 24 hpi.	Ri9 vs. WT	two-tailed	0.000158	**
	The expression of lignin biosynthesis genes TaAD4 at 24 hpi.	RiI1 vs. WT	two-tailed	0.000214	**
	The expression of lignin biosynthesis genes TaAD4 at 24 hpi.	RiI2 vs. WT	two-tailed	8.71e-06	**
Fig. 6J	The expression of lignin biosynthesis genes Ta4CL2 at 24 hpi.	Ri9 vs. WT	two-tailed	0.000588	**
	The expression of lignin biosynthesis genes Ta4CL2 at 24 hpi.	RiI1 vs. WT	two-tailed	0.000518	**
	The expression of lignin biosynthesis genes Ta4CL2 at 24 hpi.	RiI2 vs. WT	two-tailed	0.021629	*
Fig. 6K	The expression of lignin biosynthesis genes TaLAC7 at 24 hpi.	Ri9 vs. WT	two-tailed	0.001372	**
	The expression of lignin biosynthesis genes TaLAC7 at 24 hpi.	RiI1 vs. WT	two-tailed	0.006522	**
	The expression of lignin biosynthesis genes TaLAC7 at 24 hpi.	RiI2 vs. WT	two-tailed	0.000807	**
Fig. 6L	The expression of lignin biosynthesis genes TaCOMT1 at 24 hpi.	Ri9 vs. WT	two-tailed	8.09e-06	**
	The expression of lignin biosynthesis genes TaCOMT1 at 24 hpi.	RiI1 vs. WT	two-tailed	7.33e-06	**
	The expression of lignin biosynthesis genes TaCOMT1 at 24 hpi.	RiI2 vs. WT	two-tailed	3.36e-06	**
Fig. 6M	The expression of lignin biosynthesis genes TaC4H at 24 hpi.	Ri9 vs. WT	two-tailed	3.78e-05	**
	The expression of lignin biosynthesis genes TaC4H at 24 hpi.	RiI1 vs. WT	two-tailed	4.04e-06	**
	The expression of lignin biosynthesis genes TaC4H at 24 hpi.	RiI2 vs. WT	two-tailed	0.001039	**
Fig. 7C	the fungal biomass of TaCESA7KO and WT inoculated with Pst races CYR31 at 14 dpi.	KO vs. WT	two-tailed	0.000393	**
	the fungal biomass of TaCESA7KO and WT inoculated with Pst races CYR32 at 14 dpi.	KO vs. WT	two-tailed	0.003114	**
	the fungal biomass of TaCESA7KO and WT inoculated with Pst races CYR33 at 14 dpi.	KO vs. WT		0.0004	**
	the fungal biomass of TaCESA7KO and WT inoculated with Pst races CYR34 at 14 dpi.	KO vs. WT	two-tailed	0.015123	*
